# Supplementary material for: In depth analysis of genes and pathways of the mammary gland involved in the pathogenesis of bovine Escherichia coli-mastitis
Source: BMC Genomics. 2011 Feb 28;12:130. doi: 10.1186/1471-2164-12-130 (PMC3053262; doi:10.1186/1471-2164-12-130)
Supplement: Additional file 1 — Table S1: Differentially expressed transcripts for the acute phase response to E. coli infection in the bovine udder. [file 1471-2164-12-130-S1.XLS]

Probe_ID	coefficient	A	F	F_p_value	bonferroni_p_value	Gene_symbol	chromosome	start_position	end_position	gene_name
Bt.1983.1.S1_at	6.371308302	6.67669295	655.7823339	1.97E-28	4.75E-24	KDM4B	chr7	16001092	16001232	lysine (K)-specific demethylase 4B
Bt.4208.1.S1_at	5.75536693	6.583972374	645.2557348	2.76E-28	6.67E-24	IL8RB	chr2	110616093	110617795	interleukin 8 receptor, beta
Bt.17889.1.A1_at	4.844788526	6.169497873	608.0375285	9.62E-28	2.32E-23	MGC165939	chr12	15400914	15401516	Hypothetical LOC517231
Bt.13628.2.S1_a_at	5.441576939	5.593241322	492.9189547	7.55E-26	1.82E-21	TGM3	chr13	53355773	53360083	transglutaminase 3 (E polypeptide, protein-glutamine-gamma-glutamyltransferase)
Bt.24438.1.S1_a_at	5.452351061	6.249198955	474.4389043	1.66E-25	4.00E-21	---	chr3	116643455	116644201	---
Bt.24073.1.S1_at	4.928272056	5.834484999	447.4921092	5.50E-25	1.33E-20	IL1R1	chr11	6934246	6938470	interleukin 1 receptor, type I
Bt.26991.2.S1_a_at	5.232390691	6.388161592	407.3874467	3.72E-24	8.98E-20	ATP5F1	chr3	34410400	34415096	ATP synthase, H+ transporting, mitochondrial F0 complex, subunit B1
Bt.16048.1.S1_at	4.513078971	8.743339846	401.9290696	4.89E-24	1.18E-19	SRGN	chrUn.004.987	39510	40311	serglycin
Bt.27364.1.S1_at	3.834445689	6.789332433	377.6020733	1.72E-23	4.16E-19	PTAFR	chr2	129403017	129403818	platelet-activating factor receptor
Bt.28015.1.S1_at	4.683270428	6.781726635	365.4685426	3.32E-23	8.02E-19	LOC407171	chr18	63036445	63039482	Fc gamma 2 receptor
Bt.16201.2.A1_at	5.221861722	8.880375882	334.1079607	1.99E-22	4.80E-18	S100A9	chr3	18511310	18513996	S100 calcium binding protein A9
Bt.1377.1.S1_at	4.684299017	7.283561815	326.6551273	3.11E-22	7.51E-18	CCR1	chr22	54585476	54591526	chemokine (C-C motif) receptor 1
Bt.86.1.S1_at	2.139438419	7.362693122	326.5316031	3.14E-22	7.56E-18	SERPINF2	chr19	22923123	22930817	serpin peptidase inhibitor, clade F (alpha-2 antiplasmin, pigment epithelium derived factor), member 2
Bt.21868.1.A1_at	4.376518505	5.746279832	323.0706483	3.87E-22	9.34E-18	LOC100140740	chr25	21369504	21370332	similar to DORA protein
Bt.21868.2.S1_at	3.864824878	4.773743154	319.7272825	4.75E-22	1.15E-17	LOC100140740	chr25	21370047	21370603	similar to DORA protein
Bt.13628.1.S1_at	4.295524377	7.587118563	318.9181113	5.00E-22	1.21E-17	TGM3	chr13	53351412	53351550	transglutaminase 3 (E polypeptide, protein-glutamine-gamma-glutamyltransferase)
Bt.16425.1.A1_at	4.816961164	5.013418862	311.7462888	7.83E-22	1.89E-17	---	chrX	56721430	56722414	---
Bt.22322.1.S1_at	5.008036702	7.779320762	311.3546903	8.02E-22	1.94E-17	LOC616035	chr29	27708485	27708895	Similar to serum amyloid A1 preproprotein
Bt.9360.1.S1_at	5.817660848	8.649115065	304.0031782	1.28E-21	3.10E-17	S100A8	chr3	18482018	18482982	S100 calcium binding protein A8
Bt.9202.1.S1_at	3.0095152	8.259256019	300.6365495	1.60E-21	3.85E-17	FGL2	chr4	45610234	45610870	fibrinogen-like 2
Bt.3046.2.S1_at	4.511498263	6.866641106	289.4412782	3.35E-21	8.09E-17	FCNB	NA	NA	NA	ficolin B
Bt.24417.2.S1_at	4.298502558	5.13752884	289.0416592	3.44E-21	8.31E-17	---	chrUn.004.883	53289	53770	---
Bt.22050.1.S1_at	4.000532024	8.069005499	286.5535092	4.08E-21	9.84E-17	HCK	chr13	62463674	62469567	hemopoietic cell kinase
Bt.155.1.S1_at	4.260719838	6.056862173	280.0197995	6.38E-21	1.54E-16	IL8	chr6	91790453	91794218	interleukin 8
Bt.27757.1.S1_at	4.013443816	6.567929431	279.3335642	6.70E-21	1.62E-16	---	chr3	34748219	34749702	---
Bt.12206.1.S1_x_at	4.200939417	4.516309139	272.4119647	1.09E-20	2.63E-16	BNBD-9-LIKE /// DEFB7 /// DEFB8	chr27	7372824	7374469	neutrophil beta-defensin-9 like peptide /// defensin beta 7 /// defensin beta 8
Bt.21220.1.S1_at	4.946083896	6.609819974	271.5322689	1.16E-20	2.80E-16	---	chrUn.004.161	17805	24065	---
Bt.24600.1.S1_at	3.810301519	7.426379283	265.7312607	1.76E-20	4.24E-16	AATK	chr19	55419142	55419930	apoptosis-associated tyrosine kinase
Bt.19897.1.A1_at	2.208745015	5.250233724	264.6083339	1.91E-20	4.60E-16	---	chr3	34409499	34410035	---
Bt.7469.1.S1_at	3.234726684	6.007412265	261.3250202	2.43E-20	5.85E-16	FCAR	NA	NA	NA	Fc fragment of IgA, receptor for
Bt.15713.2.S1_at	2.31007356	6.037038724	254.1281799	4.15E-20	1.00E-15	PLEK	chr11	68724040	68724565	pleckstrin
Bt.9054.1.A1_at	3.990104924	5.85208088	249.4181728	5.93E-20	1.43E-15	PEX5	chr12	52516232	52516920	peroxisomal biogenesis factor 5
Bt.4199.1.S1_at	4.728304953	8.053794613	245.7695947	7.86E-20	1.90E-15	IL1RN	chr11	48536452	48543439	interleukin 1 receptor antagonist
Bt.24417.1.A1_at	3.621575851	7.823624708	244.2016047	8.88E-20	2.14E-15	---	chrUn.004.883	52813	53090	---
Bt.28708.1.S1_at	3.050771746	7.983762092	235.3543258	1.79E-19	4.32E-15	---	chr1	78201291	78201874	---
Bt.142.1.S1_at	4.511981085	7.068889786	231.9457491	2.36E-19	5.69E-15	NCF1	chr25	34805862	34820753	neutrophil cytosolic factor 1
Bt.15713.1.A1_at	4.365192843	6.145796233	230.1793961	2.72E-19	6.57E-15	PLEK	chr11	68715376	68725085	pleckstrin
Bt.2314.1.S1_at	3.755036989	8.512689425	224.5500976	4.34E-19	1.05E-14	SELL	chr16	34766862	34792450	selectin L
Bt.18234.1.S1_at	3.74621895	4.821581847	224.0589256	4.52E-19	1.09E-14	LOC100140740	chr25	21372305	21379898	similar to DORA protein
Bt.28393.1.S1_at	4.067301171	7.185311085	221.0956893	5.81E-19	1.40E-14	CD55	chrUn.004.98	7111	7822	CD55 molecule, decay accelerating factor for complement (Cromer blood group)
Bt.1847.1.S1_at	2.734748134	5.088751055	220.3658841	6.18E-19	1.49E-14	---	chrUn.004.1049	42581	43247	---
Bt.9208.1.S1_at	3.847505471	6.196689332	218.8288125	7.04E-19	1.70E-14	TREM1	chr23	15763080	15778191	triggering receptor expressed on myeloid cells 1
Bt.357.1.S1_at	5.727143291	8.192143337	217.3651803	7.98E-19	1.93E-14	S100A12	chr3	18499228	18500348	S100 calcium binding protein A12 (calgranulin C)
Bt.26980.1.S1_at	3.787873484	5.548031272	216.421202	8.66E-19	2.09E-14	BNBD10	chr27	6782638	6784539	beta-defensin 10
Bt.22179.1.S1_at	3.49426246	6.833674108	211.0733472	1.38E-18	3.33E-14	LOC507126	chr2	129670394	129671095	Similar to basement membrane-induced gene
Bt.8137.1.S2_at	3.285554414	5.179958757	207.6161756	1.88E-18	4.53E-14	AATK	chr19	55418561	55418879	apoptosis-associated tyrosine kinase
Bt.29415.1.A1_at	3.712076362	7.250109498	204.3173235	2.52E-18	6.09E-14	LOC785052	chr23	33109167	33109830	similar to olfactory receptor Olr1722
Bt.10398.1.S1_at	4.40372829	7.334132057	196.3738225	5.24E-18	1.26E-13	PTX3	chr1	112140952	112141489	pentraxin-related gene, rapidly induced by IL-1 beta
Bt.9974.1.S1_at	4.098239309	7.072368772	195.4138221	5.74E-18	1.38E-13	CCL3	chr19	13822062	13823579	chemokine (C-C motif) ligand 3
Bt.27087.1.A1_at	2.818557205	6.624770292	191.5783577	8.25E-18	1.99E-13	TMEM156	chr6	60484340	60484853	transmembrane protein 156
Bt.610.1.A1_at	5.391959627	5.891416943	191.1253105	8.61E-18	2.08E-13	CXCL2	chr6	91927492	91929555	chemokine (C-X-C motif) ligand 2
Bt.29477.1.A1_at	3.355598542	5.687326029	189.882302	9.70E-18	2.34E-13	---	chr3	34747487	34748258	---
Bt.4130.1.S1_at	2.551646717	4.926633453	189.8432495	9.74E-18	2.35E-13	F5	chr16	34584757	34664284	coagulation factor V (proaccelerin, labile factor)
Bt.13710.1.S1_a_at	1.488188693	8.974025468	186.0906941	1.40E-17	3.38E-13	PGS1	chr19	55364880	55365714	phosphatidylglycerophosphate synthase 1
Bt.8140.1.S1_at	2.806754951	8.420120247	181.2747044	2.25E-17	5.44E-13	FCER1G	chr3	9213574	9216806	Fc fragment of IgE, high affinity I, receptor for; gamma polypeptide
Bt.9158.1.A1_at	2.746057901	5.609523624	180.9312253	2.33E-17	5.63E-13	LOC784959	chr23	33091118	33091848	similar to olfactory receptor, family 12, subfamily D, member 2
Bt.18469.1.S1_at	3.004836434	5.041975409	177.8290808	3.19E-17	7.69E-13	LOC784517	chr18	61227344	61251183	similar to cationic amino acid transporter 5
Bt.17571.1.A1_at	3.244518397	7.756697107	175.5086913	4.04E-17	9.74E-13	SPI1	chr15	77551569	77552104	spleen focus forming virus (SFFV) proviral integration oncogene spi1
Bt.2334.1.S1_at	4.141871477	7.788226289	170.6888669	6.65E-17	1.60E-12	CD68	chr19	27816029	27817550	CD68 molecule
Bt.23227.1.S1_at	2.464890415	9.062217122	170.515749	6.77E-17	1.63E-12	---	chr11	70227494	70228154	---
Bt.1457.1.A1_at	2.398860044	6.648700142	167.7060992	9.11E-17	2.20E-12	LOC100137734	chr25	38236376	38236970	similar to Paired immunoglobulin-like type 2 receptor alpha precursor (Inhibitory receptor PILR-alpha) (Cell surface receptor FDF03)
Bt.16201.1.S1_at	6.319670789	7.545725242	166.410274	1.05E-16	2.52E-12	S100A9	chr3	18511395	18513990	S100 calcium binding protein A9
Bt.24217.1.S1_at	4.209015673	6.429717868	164.4684779	1.29E-16	3.11E-12	NFE2	chr5	28626813	28628058	nuclear factor (erythroid-derived 2), 45kDa
Bt.643.1.S1_at	3.722735242	8.858512828	163.3341889	1.46E-16	3.51E-12	LOC508666	chr19	13911662	13912298	Similar to C-C motif chemokine 23 precursor (Small-inducible cytokine A23) (Macrophage inflammatory protein 3) (MIP-3) (Myeloid progenitor inhibitory factor 1) (MPIF-1) (CK-beta-8) (CKB-8)
Bt.13710.3.S1_at	1.391520356	7.048760877	161.2232562	1.83E-16	4.42E-12	PGS1	chr19	55364881	55402115	phosphatidylglycerophosphate synthase 1
Bt.28225.1.A1_at	3.031745312	6.619465798	159.5603302	2.20E-16	5.31E-12	SAMSN1	chr1	22442672	22443383	SAM domain, SH3 domain and nuclear localization signals 1
Bt.8939.1.S1_at	2.868352111	8.419349916	159.4826179	2.22E-16	5.36E-12	TYROBP	chr18	46016246	46019126	TYRO protein tyrosine kinase binding protein
Bt.13293.1.S1_at	3.41057721	8.44134427	156.11493	3.23E-16	7.80E-12	CD48	chr3	9860837	9863497	CD48 molecule
Bt.7542.1.S1_at	2.689674081	7.882392601	154.615175	3.83E-16	9.23E-12	BCL2A1	chr21	25754911	25764508	BCL2-related protein A1
Bt.12500.2.S1_a_at	3.095394972	7.952092239	152.6248293	4.80E-16	1.16E-11	LCP1	chr12	15227507	15243988	lymphocyte cytosolic protein 1 (L-plastin)
Bt.784.1.A1_at	2.75845356	7.875560483	151.8663508	5.24E-16	1.26E-11	SLA	chr14	7756395	7757158	Src-like-adaptor
Bt.23152.1.S1_at	3.508960296	6.674998662	149.6847815	6.74E-16	1.63E-11	RETN	chr7	14964453	14965840	resistin
Bt.1333.1.S1_at	2.794851296	4.84985073	148.7235256	7.53E-16	1.82E-11	LOC100139857	chr18	47871347	47875173	similar to ryanodine receptor
Bt.9351.1.S1_at	2.762086575	6.562440366	146.5034035	9.78E-16	2.36E-11	NFAM1	chr5	120468820	120480200	NFAT activating protein with ITAM motif 1
Bt.19272.1.A1_at	3.644500988	4.747709516	145.5610155	1.09E-15	2.64E-11	---	chr5	28571345	28571643	---
Bt.19160.1.A1_at	4.376043395	6.842476545	142.7047998	1.54E-15	3.71E-11	---	chr9	72981241	72987917	---
Bt.24568.1.A1_at	2.7927427	4.925171882	142.6142464	1.55E-15	3.75E-11	KLK10	chr18	56969267	56971173	kallikrein-related peptidase 10
Bt.19670.1.A1_at	1.865050547	3.874271646	142.6095436	1.56E-15	3.75E-11	---	chr1	78235979	78236804	---
Bt.29928.1.S1_at	1.984403174	8.729810272	141.8890494	1.70E-15	4.09E-11	---	chr19	20848743	20849367	---
Bt.19845.2.A1_at	3.037077077	6.858044156	138.8801435	2.45E-15	5.91E-11	F13A1	chr23	49881257	49881825	Coagulation factor XIII, A1 polypeptide
Bt.21736.1.A1_at	2.942910476	7.458959872	138.4279066	2.59E-15	6.25E-11	---	chr13	47305861	47306352	---
Bt.5373.1.S1_at	3.852368394	6.392268897	133.2307407	4.96E-15	1.20E-10	SLC11A1	chr2	110793942	110804880	solute carrier family 11 (proton-coupled divalent metal ion transporters), member 1
Bt.1369.1.S1_at	3.201931431	5.91942646	132.4614705	5.47E-15	1.32E-10	SLC39A2	chr10	25510434	25510674	solute carrier family 39 (zinc transporter), member 2
Bt.24441.1.S1_at	2.543942935	5.790941649	131.9968447	5.81E-15	1.40E-10	---	NA	NA	NA	---
Bt.9391.2.S1_at	2.550947867	8.208013228	131.9925959	5.81E-15	1.40E-10	BIRC3	chr15	5396555	5397367	baculoviral IAP repeat-containing 3
Bt.9391.1.A1_at	1.850701125	9.069051864	131.3401265	6.32E-15	1.52E-10	BIRC3	chr15	5396022	5396826	baculoviral IAP repeat-containing 3
Bt.10001.1.A1_at	1.677415224	9.907499451	131.2131357	6.42E-15	1.55E-10	SLC39A14	chr8	72801147	72801973	solute carrier family 39 (zinc transporter), member 14
Bt.20220.1.S1_at	2.125544466	6.160275563	130.4639715	7.07E-15	1.71E-10	---	chr2	133785888	133786570	---
Bt.11904.1.S1_at	2.706719146	5.167157772	130.2031656	7.31E-15	1.76E-10	ACSL6	chr7	21216050	21225070	acyl-CoA synthetase long-chain family member 6
Bt.22692.2.S1_at	2.316472345	6.010601772	130.1337914	7.38E-15	1.78E-10	IL6R	chr3	17505412	17505964	interleukin 6 receptor
Bt.13542.1.S1_at	4.315808534	10.02666165	126.8515493	1.13E-14	2.73E-10	CFB	chr23	27207242	27209234	complement factor B
Bt.22692.1.A1_at	2.469561866	7.62930663	126.6233026	1.17E-14	2.82E-10	IL6R	chr3	17504736	17505533	interleukin 6 receptor
Bt.4856.1.S2_at	1.952883581	5.581861547	126.2688786	1.22E-14	2.95E-10	IL1B	chr11	48249241	48257632	interleukin 1, beta
Bt.7066.1.S1_at	3.192265911	7.77729095	125.2645944	1.40E-14	3.37E-10	ALOX5AP	chr12	29923497	29923676	arachidonate 5-lipoxygenase-activating protein
Bt.13553.1.S1_at	1.675954173	8.898527634	122.0538671	2.15E-14	5.19E-10	SPCS3	NA	NA	NA	Signal peptidase complex subunit 3 homolog (S. cerevisiae)
Bt.16521.2.A1_at	2.4177991	7.626095134	121.7212645	2.25E-14	5.43E-10	PION	chr4	45518376	45519487	pigeon homolog (Drosophila)
Bt.22079.1.A1_at	2.63390196	8.278773131	120.763061	2.56E-14	6.18E-10	---	chr1	78200413	78201095	---
Bt.9485.1.S1_at	2.849187758	6.874092146	118.271371	3.61E-14	8.71E-10	---	chr16	38272125	38272806	---
Bt.26280.1.S1_at	1.422944393	6.71845256	116.2278604	4.80E-14	1.16E-09	LOC100192400	chr29	51119895	51121520	hypothetical LOC100192400
Bt.27351.1.S1_at	2.712611136	5.234450967	116.0410806	4.93E-14	1.19E-09	SLC5A5	chr7	5201583	5204628	solute carrier family 5 (sodium iodide symporter), member 5
Bt.16453.1.A1_at	3.418149182	7.040091492	115.5329391	5.30E-14	1.28E-09	SLC6A14	chrUn.004.191	10655	11404	solute carrier family 6 (amino acid transporter), member 14
Bt.17090.1.S1_at	1.94015512	8.526562999	115.145808	5.59E-14	1.35E-09	---	chr3	17502378	17502987	---
Bt.711.1.A1_at	2.2199764	6.577128804	114.8434252	5.84E-14	1.41E-09	SH3TC2	chr7	59851258	59851496	SH3 domain and tetratricopeptide repeats 2
Bt.25812.1.A1_at	2.110987047	5.638248772	114.7335909	5.93E-14	1.43E-09	---	chr17	55477863	55478606	---
Bt.21819.1.S1_at	1.868113845	6.914631656	114.1173348	6.47E-14	1.56E-09	PSTPIP1	chr21	32236378	32242700	proline-serine-threonine phosphatase interacting protein 1
Bt.22456.2.S1_a_at	1.558379153	7.960699177	112.8577735	7.75E-14	1.87E-09	ADAM8	chr26	51582709	51585336	ADAM metallopeptidase domain 8
Bt.24884.2.S1_at	1.706735607	5.226060015	112.4902929	8.17E-14	1.97E-09	CSF2RA	chr14	19937061	19937718	similar to Granulocyte-macrophage colony-stimulating factor receptor alpha chain precursor (GM-CSF-R-alpha) (GMR) (CD116 antigen) (CDw116)
Bt.23550.1.S1_at	2.024217143	5.272916334	112.2626194	8.44E-14	2.04E-09	DGAT2	chr15	54717390	54749894	diacylglycerol O-acyltransferase homolog 2 (mouse)
Bt.21539.1.S1_at	1.820358479	9.120523525	111.3471239	9.63E-14	2.32E-09	FAM49B	chr14	10232487	10233188	family with sequence similarity 49, member B
Bt.10014.1.S1_at	1.084899664	9.866484669	110.8633122	1.03E-13	2.49E-09	SBNO2	chr7	42616534	42617249	strawberry notch homolog 2 (Drosophila)
Bt.24228.1.S1_at	1.689696675	10.75534815	110.3709643	1.11E-13	2.68E-09	---	chr5	108154163	108154725	---
Bt.24884.1.A1_a_at	1.808376458	7.14221567	110.2885249	1.12E-13	2.71E-09	---	chr14	19936449	19937015	---
Bt.23098.1.S1_at	1.996870904	11.34900488	110.0970962	1.16E-13	2.79E-09	QSOX1	chr16	59025890	59027541	quiescin Q6 sulfhydryl oxidase 1
Bt.19405.1.A1_at	2.783078618	4.724201888	110.0486567	1.16E-13	2.81E-09	P2RY13	chr1	118334799	118337542	purinergic receptor P2Y, G-protein coupled, 13
Bt.13130.1.S1_at	1.914761526	6.542093277	109.9858315	1.17E-13	2.83E-09	CD40	chr13	75619410	75625697	CD40 molecule, TNF receptor superfamily member 5
Bt.21055.1.S1_at	1.333981068	8.492674693	109.499698	1.26E-13	3.04E-09	MKNK1	chr3	106474723	106475532	MAP kinase interacting serine/threonine kinase 1
Bt.28624.1.S1_at	2.36380523	6.842817853	109.0002852	1.36E-13	3.27E-09	SAMD9	chr4	10705133	10705813	Sterile alpha motif domain containing 9
Bt.16337.1.A1_at	2.248241759	8.669304628	107.28098	1.75E-13	4.22E-09	IER5	chr16	59830025	59830676	immediate early response 5
Bt.26722.1.A1_a_at	2.042413545	6.88025495	106.8333075	1.87E-13	4.52E-09	LOC527790	chr28	43152292	43157448	similar to hCG1745555
Bt.27288.1.S1_at	1.271159649	7.289532501	106.1367166	2.08E-13	5.01E-09	---	chr7	42524449	42525063	---
Bt.27052.1.S1_at	1.744677126	5.917689732	105.849826	2.17E-13	5.23E-09	CYTH4	chr5	81488124	81488884	cytohesin 4
Bt.19352.1.A1_at	2.232036134	6.348321793	104.9369332	2.49E-13	6.00E-09	---	NA	NA	NA	---
Bt.4898.1.S1_at	2.30488773	8.808955749	104.8884597	2.51E-13	6.05E-09	BASP1	NA	NA	NA	brain abundant, membrane attached signal protein 1
Bt.19204.1.S1_at	2.527439627	6.057868607	104.2476889	2.76E-13	6.66E-09	---	chr4	45612780	45613302	---
Bt.26157.1.A1_at	2.285943892	7.281254822	103.6549384	3.02E-13	7.29E-09	GPR77	chr18	54137679	54138548	G protein-coupled receptor 77
Bt.19195.1.A1_at	1.839903222	5.673620711	103.5465519	3.07E-13	7.42E-09	F13A1	chr23	49713265	49760037	coagulation factor XIII, A1 polypeptide
Bt.3988.1.S1_at	1.984694164	10.67549689	103.3245749	3.18E-13	7.67E-09	TSPO	chr5	121103387	121116024	translocator protein (18kDa)
Bt.100.1.S1_at	1.843310369	7.244250664	103.1010738	3.29E-13	7.94E-09	ADRB2	chr7	59682474	59684370	adrenergic, beta-2-, receptor, surface
Bt.27358.2.S1_at	1.580352035	5.006145819	102.5286896	3.59E-13	8.67E-09	TREML2	chr23	15737204	15745994	Triggering receptor expressed on myeloid cells-like 2
Bt.23668.1.A1_at	1.124370911	8.446327912	102.2473039	3.75E-13	9.05E-09	---	chr22	32350783	32351441	---
Bt.21221.1.S1_at	2.204567538	7.307144269	101.8061345	4.02E-13	9.69E-09	---	chr23	27521543	27524304	---
Bt.10933.1.S1_at	1.940662605	5.615710172	101.5645559	4.17E-13	1.01E-08	FYB	chr20	37573037	37573736	FYN binding protein (FYB-120/130)
Bt.9605.1.S1_at	2.069900295	8.182710722	101.3957123	4.28E-13	1.03E-08	MS4A8B	chr29	38800736	38811193	membrane-spanning 4-domains, subfamily A, member 8B
Bt.14005.1.S1_at	2.932297441	7.999961379	101.3634588	4.30E-13	1.04E-08	CD53	chr3	35138235	35139062	CD53 molecule
Bt.20327.1.S1_a_at	2.738167601	5.662447159	100.7205415	4.75E-13	1.15E-08	UPP1	chr4	8841913	8843158	uridine phosphorylase 1
Bt.611.1.S2_at	4.059542182	7.156056502	99.79888124	5.49E-13	1.32E-08	CXCL2	chr6	92071948	92073929	chemokine (C-X-C motif) ligand 2
Bt.4317.1.S1_at	1.841475064	11.16630597	99.4309596	5.81E-13	1.40E-08	GPX1	chr22	51684530	51685408	glutathione peroxidase 1
Bt.9504.1.A1_at	2.467377242	7.113060839	98.77790006	6.44E-13	1.55E-08	CCL4	chr19	13801554	13803107	chemokine (C-C motif) ligand 4
Bt.5372.1.S1_at	1.874391014	7.639564079	98.66043492	6.56E-13	1.58E-08	ICAM1	chr7	13276807	13287374	intercellular adhesion molecule 1
Bt.7467.1.S1_at	1.781604239	10.18405711	98.3247085	6.92E-13	1.67E-08	---	chr12	52439144	52439527	---
Bt.13710.3.S1_a_at	1.638067022	7.6372947	98.30984446	6.94E-13	1.67E-08	PGS1	chr19	55365321	55374671	phosphatidylglycerophosphate synthase 1
Bt.26655.1.S1_at	2.25964442	6.209481504	97.61999711	7.74E-13	1.87E-08	CCL19	chr8	80276392	80276745	chemokine (C-C motif) ligand 19
Bt.24247.1.S1_at	1.842311224	6.268771743	97.61310616	7.75E-13	1.87E-08	---	chr15	27103868	27104689	---
Bt.16018.1.S2_at	1.656906651	8.978903821	96.4174747	9.38E-13	2.26E-08	CASP4	chr15	2116178	2116815	caspase 4, apoptosis-related cysteine peptidase
Bt.22452.1.S1_at	-2.157798355	5.782827628	96.20070183	9.71E-13	2.34E-08	---	chr6	89727102	89727786	---
Bt.21431.1.S1_at	2.557014966	7.83580541	95.2307069	1.14E-12	2.74E-08	LTB	chr23	27527338	27529220	lymphotoxin beta (TNF superfamily, member 3)
Bt.28271.1.A1_at	1.994225057	5.072936451	94.89288449	1.20E-12	2.89E-08	---	chr11	70225662	70226335	---
Bt.6372.1.A1_at	1.994119316	4.935357318	94.42779658	1.29E-12	3.12E-08	LOC504861	chr18	60944635	60945302	similar to cationic amino acid transporter 5
Bt.28328.1.A1_at	2.58316196	4.375844581	94.32956018	1.31E-12	3.17E-08	---	chr16	2656554	2657177	---
Bt.16521.1.S1_at	1.73414388	7.421828492	94.31388511	1.32E-12	3.18E-08	PION	chr4	45507006	45515957	pigeon homolog (Drosophila)
Bt.18827.1.A1_at	2.061959314	6.480451874	93.97858781	1.39E-12	3.36E-08	LOC529195	chr25	3259414	3260204	similar to Mediterranean fever protein
Bt.23169.1.S1_at	1.811434483	9.396455995	93.07743632	1.61E-12	3.89E-08	SIRPA	chr13	53755815	53799077	signal-regulatory protein alpha
Bt.9693.1.S1_at	3.675793165	6.343257562	93.02397739	1.63E-12	3.93E-08	LOC511106	chr24	64670768	64671142	serpin peptidase inhibitor, clade B like
Bt.10831.1.S1_at	1.398180572	9.597286611	92.80572866	1.69E-12	4.07E-08	LYN	chr14	23133263	23133922	V-yes-1 Yamaguchi sarcoma viral related oncogene homolog
Bt.2432.1.S1_at	1.477808651	9.593876067	91.96061878	1.94E-12	4.68E-08	WTAP	chr9	99876635	99877292	Wilms tumor 1 associated protein
Bt.611.1.S1_at	3.833992872	4.361523712	91.35112234	2.15E-12	5.18E-08	CXCL2	chr6	92071948	92073929	chemokine (C-X-C motif) ligand 2
Bt.6963.1.A1_at	2.349376344	5.64335081	90.93650508	2.30E-12	5.55E-08	EVI2B	chr19	18522498	18522694	ecotropic viral integration site 2B
Bt.24884.1.A1_at	1.376378394	7.025114619	90.83591228	2.34E-12	5.64E-08	CSF2RA	NA	NA	NA	similar to Granulocyte-macrophage colony-stimulating factor receptor alpha chain precursor (GM-CSF-R-alpha) (GMR) (CD116 antigen) (CDw116)
Bt.14100.1.S1_at	2.942054338	4.648691344	90.66940446	2.40E-12	5.80E-08	OLFM4	chr12	9287714	9288440	olfactomedin 4
Bt.5878.2.S1_at	3.107717776	8.119711748	89.88924269	2.74E-12	6.61E-08	SDS	chr17	64241962	64244193	serine dehydratase
Bt.26792.1.S1_at	1.384184972	6.614010174	89.87134984	2.75E-12	6.63E-08	RASGRP2	chr29	44753346	44755706	RAS guanyl releasing protein 2 (calcium and DAG-regulated)
Bt.16018.1.S1_a_at	1.969540817	8.766902136	89.69058559	2.83E-12	6.84E-08	CASP4	chr15	2097363	2116792	caspase 4, apoptosis-related cysteine peptidase
Bt.16564.1.A1_at	1.545355325	6.948601722	89.68765646	2.84E-12	6.84E-08	---	chr1	67170913	67171593	---
Bt.19784.1.A1_at	1.834305756	5.67239504	89.61431355	2.87E-12	6.93E-08	---	chr15	41200323	41200866	---
Bt.7588.1.A1_at	2.269200076	8.745163613	89.08682956	3.14E-12	7.57E-08	---	chr12	15225693	15226276	---
Bt.3941.1.S1_at	1.479019162	4.763614935	88.92346349	3.23E-12	7.79E-08	IL2RA	chr13	16269902	16315258	interleukin 2 receptor, alpha
Bt.611.1.S1_x_at	3.572629012	4.417399064	86.91268882	4.55E-12	1.10E-07	CXCL2	chr6	92071948	92073929	chemokine (C-X-C motif) ligand 2
Bt.9027.1.S1_at	1.844219882	10.06153539	86.77355253	4.66E-12	1.12E-07	NFKBIA	chr21	46440826	46442806	nuclear factor of kappa light polypeptide gene enhancer in B-cells inhibitor, alpha
Bt.18889.1.S1_at	2.015998948	8.374051948	84.91142908	6.44E-12	1.55E-07	LAT2	chr25	35246900	35247183	linker for activation of T cells family, member 2
Bt.6557.1.S1_at	1.902290267	7.403684826	84.7785251	6.59E-12	1.59E-07	GPSM3	chr23	27021980	27022286	G-protein signaling modulator 3 (AGS3-like, C. elegans)
Bt.5432.1.S1_at	1.526855193	8.433547604	84.74999209	6.62E-12	1.60E-07	TNIP1	chr7	61911985	61914650	TNFAIP3 interacting protein 1
Bt.12304.1.S1_at	2.697570007	8.649560763	84.74939203	6.62E-12	1.60E-07	ISG15	chr16	48718794	48719832	ISG15 ubiquitin-like modifier
Bt.20929.2.A1_at	-1.372109985	10.07611625	84.41560234	7.02E-12	1.69E-07	H1F0	chr5	116688220	116688863	H1 histone family, member 0
Bt.21343.2.A1_a_at	2.17209253	7.798218696	84.2913753	7.18E-12	1.73E-07	GMFG	chr18	48524056	48528832	glia maturation factor, gamma
Bt.5534.1.S1_at	1.276370892	10.00066584	84.18943097	7.31E-12	1.76E-07	TXNRD1	chr9	104128705	104128899	thioredoxin reductase 1
Bt.21238.1.S1_at	2.244533285	8.315472705	84.04554988	7.50E-12	1.81E-07	NRP2	chr2	99136031	99136816	neuropilin 2
Bt.12553.1.S1_at	6.014174648	8.950824981	83.90621726	7.68E-12	1.85E-07	HP	chr18	38133164	38136027	haptoglobin
Bt.5401.1.S1_at	1.855143372	8.858458106	83.90520658	7.68E-12	1.85E-07	TGM2	chr13	67596832	67631318	transglutaminase 2 (C polypeptide, protein-glutamine-gamma-glutamyltransferase)
Bt.21500.1.A1_at	-1.231012307	6.634275815	83.36515332	8.45E-12	2.04E-07	---	chr26	11652152	11652869	---
Bt.18890.1.A1_at	2.148716187	6.216726101	82.40266661	1.00E-11	2.42E-07	---	chr23	37891595	37892853	---
Bt.21717.1.S1_at	1.641468582	6.887055061	82.19708005	1.04E-11	2.51E-07	LOC789767 /// VAV1	chr7	16104149	16115594	similar to vav 1 oncogene /// vav 1 guanine nucleotide exchange factor
Bt.8790.1.S1_at	1.251908307	7.75372897	81.06021926	1.28E-11	3.08E-07	SLC43A2	chr19	22780975	22781285	solute carrier family 43, member 2
Bt.7632.1.S1_a_at	1.429617402	7.403192295	80.49313574	1.41E-11	3.41E-07	NCKAP1L	chr5	28391695	28391940	NCK-associated protein 1-like
Bt.24760.1.S1_at	2.312800133	7.078720721	80.46648582	1.42E-11	3.43E-07	LOC100139766 /// LOC507024 /// LOC510212 /// LOC618416 /// LOC783134	chr18	63240602	63247810	similar to immunoglobulin-like transcript 5 protein /// similar to Leukocyte immunoglobulin-like receptor subfamily B member 3 precursor (Leukocyte immunoglobulin-like receptor 3) (LIR-3) (Immunoglobulin-like transcript 5) (ILT-5) (Monocyte inhibitory receptor HL9) (CD85a antigen) /// similar to Leukocyte immunoglobulin-like receptor subfamily B member 3 precursor (Leukocyte immunoglobulin-like r…
Bt.6322.1.S1_at	1.185710252	10.64953578	80.40669419	1.44E-11	3.46E-07	---	chr1	81365180	81365622	---
Bt.28346.1.A1_at	-1.834569239	7.052216	80.04521977	1.53E-11	3.70E-07	NCAPH	chr11	2746376	2749666	non-SMC condensin I complex, subunit H
Bt.4067.1.S1_a_at	1.621806354	9.616694254	79.28498851	1.76E-11	4.25E-07	MARCKS	chr9	38368011	38370308	myristoylated alanine-rich protein kinase C substrate
Bt.22360.1.S1_at	1.581564287	6.570932512	79.14244532	1.81E-11	4.36E-07	---	chr20	10731448	10731822	---
Bt.351.1.S1_at	2.285967013	8.741264349	79.0778142	1.83E-11	4.41E-07	CORO1A	chr25	27948006	27953440	coronin, actin binding protein, 1A
Bt.8544.1.S1_at	2.388483629	6.061586412	78.98834537	1.86E-11	4.49E-07	CD69	chr5	107783332	107790448	CD69 molecule
Bt.20286.1.S1_at	2.079582588	7.692171834	78.53876156	2.02E-11	4.87E-07	PDE4B	chr3	84657420	84658044	phosphodiesterase 4B, cAMP-specific
Bt.3469.1.S1_at	0.830814292	8.088122477	78.46250103	2.05E-11	4.94E-07	ELL	chr7	4659652	4660307	elongation factor RNA polymerase II
Bt.7165.1.S1_at	3.818823276	5.865083731	78.40328529	2.07E-11	5.00E-07	CXCL5	chr6	91877879	91880039	chemokine (C-X-C motif) ligand 5
Bt.6009.1.S1_at	1.801809203	7.518637907	78.14144913	2.17E-11	5.24E-07	SLC7A7	chr10	22325104	22325283	solute carrier family 7 (cationic amino acid transporter, y+ system), member 7
Bt.28561.1.S1_at	1.773431689	7.692523115	77.9393948	2.26E-11	5.44E-07	MAP3K8	chr13	35248128	35248667	mitogen-activated protein kinase kinase kinase 8
Bt.14200.1.A1_at	3.122345967	8.034342717	77.80063511	2.31E-11	5.59E-07	MT1E	chr20	33797030	33797102	Metallothionein 1E
Bt.21543.1.S1_at	-1.394187283	10.00570555	77.38836733	2.50E-11	6.03E-07	---	chr19	64675161	64675255	---
Bt.4615.1.S1_at	2.204240332	8.322829123	76.97780266	2.70E-11	6.51E-07	ITGB2	chr1	146755368	146784528	integrin, beta 2 (complement component 3 receptor 3 and 4 subunit)
Bt.5878.1.A1_at	3.125356348	8.736853004	76.71686742	2.83E-11	6.83E-07	SDS	chr17	64244130	64244768	serine dehydratase
Bt.8308.1.A1_at	2.022704014	8.033217374	76.38506744	3.01E-11	7.27E-07	NRP2	chr2	99134986	99135595	neuropilin 2
Bt.29351.1.A1_at	3.602704776	8.993672513	76.29720314	3.06E-11	7.39E-07	PRSS22	chr25	2735640	2736076	Protease, serine, 22
Bt.4884.1.S1_at	1.674161973	6.132750962	76.0590805	3.20E-11	7.73E-07	RILPL2	chr17	54868337	54868810	Rab interacting lysosomal protein-like 2
Bt.23438.1.S1_at	2.223770935	7.454626559	75.55839201	3.52E-11	8.49E-07	ANTXR2	chr6	98000384	98000713	anthrax toxin receptor 2
Bt.13604.1.S1_at	2.878237743	7.292535723	75.34859679	3.66E-11	8.84E-07	ADAM19	chr7	68879445	68880243	ADAM metallopeptidase domain 19 (meltrin beta)
Bt.7130.1.S1_at	2.408893654	9.623042902	75.34402654	3.67E-11	8.84E-07	BACE2	chr1	144221121	144252835	beta-site APP-cleaving enzyme 2
Bt.19349.1.A1_at	1.692848765	7.243290504	75.28382296	3.71E-11	8.95E-07	---	chr7	9143550	9144310	---
Bt.4285.1.S1_at	2.416162635	9.329327472	75.27690532	3.71E-11	8.96E-07	CD14	chr7	51084093	51086966	CD14 molecule
Bt.5885.1.S1_at	-1.08837549	9.635781693	74.89494983	3.99E-11	9.63E-07	ECHDC2	chr12	36684018	36684169	enoyl Coenzyme A hydratase domain containing 2
Bt.6980.1.S1_at	1.584589	6.444118855	74.68351504	4.15E-11	1.00E-06	SLAMF7	chr3	9780249	9781434	SLAM family member 7
Bt.21319.1.A1_at	0.960032174	6.057178916	74.51016386	4.29E-11	1.04E-06	---	chr19	25306549	25306979	---
Bt.23042.1.S1_at	3.269747213	9.878146945	74.48460589	4.32E-11	1.04E-06	MT1E	chr18	23600821	23602603	metallothionein 1E
Bt.11151.1.S1_at	1.507234571	8.068883887	74.35362228	4.42E-11	1.07E-06	MGC151567	chr28	27283584	27284257	Hypothetical protein LOC783068
Bt.4915.1.S1_at	1.881895175	9.262854356	74.10495682	4.64E-11	1.12E-06	COTL1	chr18	10007013	10007743	coactosin-like 1 (Dictyostelium)
Bt.209.3.S1_at	2.98144589	8.744425242	74.02631354	4.71E-11	1.14E-06	LYZ	chr5	48056542	48065378	lysozyme (renal amyloidosis)
Bt.29099.1.S1_at	1.892444095	4.89999318	73.69215826	5.02E-11	1.21E-06	---	chr1	65271446	65272153	---
Bt.11080.1.S1_at	1.601978983	8.364126802	73.47025304	5.24E-11	1.26E-06	IL2RG	chrX	49332602	49336247	interleukin 2 receptor, gamma (severe combined immunodeficiency)
Bt.22472.1.S1_at	1.550904495	7.209688847	73.1555882	5.57E-11	1.34E-06	CREM	chr13	17475064	17486869	CAMP responsive element modulator
Bt.23666.1.A1_at	1.297950567	4.580481888	73.02324511	5.71E-11	1.38E-06	---	chr16	34583207	34583541	---
Bt.28287.1.S1_at	1.208375232	5.886520195	72.84195597	5.91E-11	1.43E-06	UNC93A	chr9	105887598	105893795	unc-93 homolog A (C. elegans)
Bt.27877.1.S1_at	1.667642091	7.817631118	72.8040983	5.96E-11	1.44E-06	MYO1F	chr7	15580050	15580330	myosin IF
Bt.23488.1.S1_at	1.598912898	7.190236822	72.62090409	6.17E-11	1.49E-06	CFP	chrX	56192959	56195699	complement factor properdin
Bt.22854.2.S1_at	-2.128912506	12.82083055	72.44523277	6.38E-11	1.54E-06	FASN	chr19	52189543	52190004	fatty acid synthase
Bt.4293.1.S1_at	1.375689179	9.724048704	72.05120547	6.89E-11	1.66E-06	ICAM3	chr7	13323018	13330276	intercellular adhesion molecule 3
Bt.17669.1.S1_a_at	0.859283437	7.47141813	72.03471736	6.91E-11	1.67E-06	RELB	chr18	52501971	52506805	v-rel reticuloendotheliosis viral oncogene homolog B
Bt.7082.1.S1_at	1.300936925	6.318071443	71.84289376	7.18E-11	1.73E-06	---	chr14	23135836	23136469	---
Bt.4588.1.S1_at	1.758415667	7.476632345	71.67191281	7.42E-11	1.79E-06	PLEKHO2	chr10	45598300	45599128	pleckstrin homology domain containing, family O member 2
Bt.8945.1.S1_at	1.637161505	10.45235171	71.24040853	8.07E-11	1.95E-06	TLR2	chr17	4281364	4294689	toll-like receptor 2
Bt.18469.2.A1_at	2.976292038	5.421915701	70.95347611	8.54E-11	2.06E-06	LOC100137973 /// LOC100138905 /// LOC787057	chrUn.004.466	31040	32611	similar to zinc finger protein 160 /// similar to zinc finger protein 665 /// similar to zinc finger protein 415
Bt.4307.1.S1_at	1.274010797	8.941426466	70.66486933	9.04E-11	2.18E-06	RHOG	chr15	50778171	50778900	ras homolog gene family, member G (rho G)
Bt.15616.1.S1_at	2.721411962	7.668851392	70.47586355	9.38E-11	2.26E-06	SLC16A3	chr19	52030881	52031725	solute carrier family 16, member 3 (monocarboxylic acid transporter 4)
Bt.6823.1.S1_at	1.256929522	6.680957714	70.26785191	9.78E-11	2.36E-06	FGD3	chr8	88592824	88593007	FYVE, RhoGEF and PH domain containing 3
Bt.9599.3.S1_at	1.013260303	7.852754388	70.13338396	1.00E-10	2.42E-06	IHPK2	chr22	52201217	52201673	Inositol hexaphosphate kinase 2
Bt.4946.1.S1_at	2.01767169	9.625660867	69.81857022	1.07E-10	2.58E-06	RAC2	chr5	81296826	81313682	ras-related C3 botulinum toxin substrate 2 (rho family, small GTP binding protein Rac2)
Bt.5538.1.S1_at	2.659998414	9.835078457	69.75156352	1.08E-10	2.61E-06	UGDH	chr6	60965528	61000293	UDP-glucose dehydrogenase
Bt.17377.1.S1_at	-1.499518043	7.931651444	69.73905636	1.09E-10	2.62E-06	MOBKL2B	chr8	17430098	17430618	MOB1, Mps One Binder kinase activator-like 2B (yeast)
Bt.16063.1.A1_at	-0.928932297	7.98485517	69.69117199	1.10E-10	2.64E-06	---	chrX	39030529	39031225	---
Bt.16818.1.A1_at	1.283712422	4.037280371	69.48807114	1.14E-10	2.75E-06	---	chr4	53002575	53003171	---
Bt.13318.2.S1_a_at	1.103772927	8.207885746	69.48797373	1.14E-10	2.75E-06	PRR13	chr5	29517486	29520457	proline rich 13
Bt.13203.1.S1_at	1.398845934	3.720178496	69.38065013	1.17E-10	2.81E-06	---	chr26	11499732	11500460	---
Bt.471.1.S1_at	1.162934323	8.320516229	69.23621478	1.20E-10	2.89E-06	THBD	chr13	42015533	42016403	thrombomodulin
Bt.4140.1.S1_at	1.801936951	9.003321284	69.17248914	1.22E-10	2.93E-06	CYBA	chr18	12880152	12887202	cytochrome b-245, alpha polypeptide
Bt.6837.1.S1_a_at	1.218770401	8.673681786	68.89039614	1.29E-10	3.10E-06	RFFL	chr19	14535677	14535901	ring finger and FYVE-like domain containing 1
Bt.13198.1.S1_at	1.401007019	9.162220225	68.70292242	1.33E-10	3.22E-06	SIRPA	chr13	53755815	53799077	signal-regulatory protein alpha
Bt.25307.1.A1_at	3.793619917	6.453697058	68.10842684	1.50E-10	3.63E-06	---	chr29	27775856	27776220	---
Bt.7081.1.S1_at	1.213554046	6.602014469	68.04478448	1.52E-10	3.68E-06	PTPRE	chr26	48245851	48246658	Protein tyrosine phosphatase, receptor type, E
Bt.20549.1.S1_at	1.73328103	7.095545368	67.91781198	1.56E-10	3.77E-06	RGS19	chr13	54480664	54481189	regulator of G-protein signaling 19
Bt.7606.1.S1_at	1.387367053	7.515389867	67.4562767	1.72E-10	4.14E-06	GMIP	chr7	3626022	3626345	GEM interacting protein
Bt.9074.1.S1_at	0.872075395	9.863093164	67.45495574	1.72E-10	4.14E-06	---	chr17	65837705	65838005	---
Bt.2657.1.S1_a_at	1.551730333	7.473102827	67.40994314	1.73E-10	4.18E-06	FERMT3	chr29	44312523	44314015	fermitin family homolog 3 (Drosophila)
Bt.9229.1.A1_at	1.019938287	5.892277744	67.31336145	1.77E-10	4.26E-06	---	chrUn.004.632	43155	44646	---
Bt.24431.1.S1_at	1.236081108	5.471782543	66.95339924	1.90E-10	4.58E-06	CCDC88B	chr29	44427421	44430079	coiled-coil domain containing 88B
Bt.6976.2.S1_at	1.592764755	6.967558489	66.48430367	2.09E-10	5.05E-06	SELPLG	chr17	67605036	67605272	Selectin P ligand
Bt.13728.1.S1_at	1.546623642	9.397130738	66.3872958	2.13E-10	5.15E-06	SOAT1	chr16	58309837	58313006	sterol O-acyltransferase 1
Bt.13553.2.S1_a_at	1.323900197	9.911040731	65.4331769	2.59E-10	6.26E-06	SPCS3	chr27	8498381	8499537	Signal peptidase complex subunit 3 homolog (S. cerevisiae)
Bt.22978.2.S1_at	1.929221289	10.6917507	65.40349966	2.61E-10	6.30E-06	IFITM1	chrUn.004.137	23193	24304	interferon induced transmembrane protein 1 (9-27)
Bt.13273.1.S1_at	1.547848535	8.910771841	65.31327366	2.66E-10	6.42E-06	SOCS2	chr5	26159649	26164528	suppressor of cytokine signaling 2
Bt.571.1.S1_at	3.615515489	8.323909264	64.92246705	2.88E-10	6.96E-06	LAP	chr27	7408486	7410350	lingual antimicrobial peptide
Bt.1647.1.S1_at	1.342350601	5.101847554	64.89209662	2.90E-10	7.00E-06	CRYGS	chr1	82562764	82568532	crystallin, gamma S
Bt.24824.1.S1_at	-2.584839308	7.33215802	64.76044785	2.98E-10	7.20E-06	GLT8D2	chr5	72679138	72686824	glycosyltransferase 8 domain containing 2
Bt.27564.1.A1_at	0.988234137	7.190920696	64.45027374	3.18E-10	7.68E-06	LGP2	NA	NA	NA	RNA helicase LGP2
Bt.11667.2.A1_at	-1.414396258	6.55064583	64.07596707	3.44E-10	8.30E-06	---	chr18	25021757	25022108	---
Bt.22148.1.S1_at	0.75141107	7.686172601	63.87687738	3.59E-10	8.65E-06	RAP2B	chr1	117040798	117041583	RAP2B, member of RAS oncogene family
Bt.28073.1.S1_at	2.265122679	6.847686516	63.44661159	3.93E-10	9.47E-06	PSTPIP2	chr24	47352540	47353190	proline-serine-threonine phosphatase interacting protein 2
Bt.27404.1.S1_at	0.867721759	5.910099343	63.21655267	4.12E-10	9.94E-06	ABHD2	chr21	20444730	20454324	abhydrolase domain containing 2
Bt.16821.2.S1_at	1.500513899	9.59622805	63.18356132	4.15E-10	1.00E-05	---	chr1	120804512	120827686	---
Bt.24434.1.A1_at	1.519923954	6.667945643	62.7834497	4.51E-10	1.09E-05	SEMA6A	chr7	36766793	36767350	sema domain, transmembrane domain (TM), and cytoplasmic domain, (semaphorin) 6A
Bt.11166.1.S1_at	1.522731563	7.946056937	62.74196522	4.55E-10	1.10E-05	---	chr5	108153236	108153684	---
Bt.3991.1.S1_at	0.742262993	7.470200046	62.73668466	4.56E-10	1.10E-05	LOC511889	chr15	51748420	51748812	similar to centaurin delta 2
Bt.11151.2.S1_at	1.158967349	6.839060197	62.36895953	4.93E-10	1.19E-05	MGC151567	chr28	27284447	27285130	Hypothetical protein LOC783068
Bt.21543.2.S1_at	-1.350990236	7.834506091	62.02342152	5.31E-10	1.28E-05	---	chr19	64674250	64674812	---
Bt.16708.1.S1_at	0.885509244	6.149469569	62.02269333	5.31E-10	1.28E-05	---	chr23	40969330	40969888	---
Bt.29107.1.S1_at	-0.870308019	9.205481633	61.93949439	5.40E-10	1.30E-05	---	chrX	30941081	30941764	---
Bt.22009.2.S1_a_at	1.454546267	8.189815064	61.43003004	6.02E-10	1.45E-05	CXCL16	chr19	26984174	26985982	chemokine (C-X-C motif) ligand 16
Bt.7156.1.S1_at	-0.999224738	5.323349098	61.3835899	6.08E-10	1.47E-05	SLC4A4	chr6	89379718	89722590	solute carrier family 4, sodium bicarbonate cotransporter, member 4
Bt.9131.1.S1_at	1.509885779	5.223714021	61.07060605	6.51E-10	1.57E-05	VSTM1	chr18	62072236	62072879	V-set and transmembrane domain containing 1
Bt.28238.1.A1_at	-2.167818259	9.524294465	61.00412606	6.60E-10	1.59E-05	---	chr6	37290607	37291302	---
Bt.16147.1.A1_at	1.380704263	4.219936577	60.98215182	6.63E-10	1.60E-05	---	chrUn.004.1861	17484	18087	---
Bt.5774.1.S1_at	1.56865406	8.201218915	60.85933121	6.81E-10	1.64E-05	ETS2	chr1	154612009	154612691	v-ets erythroblastosis virus E26 oncogene homolog 2 (avian)
Bt.848.1.S1_at	0.760154177	10.82581019	60.84793243	6.83E-10	1.65E-05	NDUFV2	chr24	42923753	42942362	NADH dehydrogenase (ubiquinone) flavoprotein 2, 24kDa
Bt.10865.1.S1_at	2.315419158	10.25438242	60.76898762	6.94E-10	1.68E-05	---	chr29	7509099	7509706	---
Bt.19423.1.S1_at	2.117749315	7.42379662	60.65784938	7.11E-10	1.72E-05	ABCA1	chr8	99368605	99369301	ATP-binding cassette, sub-family A (ABC1), member 1
Bt.29377.1.S1_at	1.040168918	9.886136052	60.54255418	7.29E-10	1.76E-05	VASP	chr18	52899416	52900040	vasodilator-stimulated phosphoprotein
Bt.4355.1.S1_at	1.073980928	9.460651316	60.5145073	7.34E-10	1.77E-05	PRDX5	chr29	44397597	44400705	peroxiredoxin 5
Bt.6785.1.A1_at	1.596513648	6.046336688	60.39862345	7.52E-10	1.81E-05	---	chr11	69099895	69100399	---
Bt.1690.1.S1_at	-0.760500144	10.72681544	60.30231952	7.68E-10	1.85E-05	RNF130	chr7	1292629	1306022	ring finger protein 130
Bt.19482.1.A1_at	0.953713089	4.966568988	60.28131654	7.72E-10	1.86E-05	TFRC	chr1	71808807	71809965	transferrin receptor (p90, CD71)
Bt.8015.3.A1_at	2.017277316	8.041768154	60.20429073	7.85E-10	1.89E-05	---	chrX	35808660	35809484	---
Bt.5387.1.S1_at	-4.424030189	11.05909572	59.88301105	8.41E-10	2.03E-05	LPL	chr8	70214085	70214671	lipoprotein lipase
Bt.7671.1.S1_at	1.557137819	12.0178336	59.87750287	8.42E-10	2.03E-05	IFITM3	NA	NA	NA	interferon induced transmembrane protein 3 (1-8U)
Bt.8820.1.S1_at	1.36138841	7.277755499	59.83190848	8.51E-10	2.05E-05	HCLS1	chr1	67172244	67205863	hematopoietic cell-specific Lyn substrate 1
Bt.9533.1.S1_at	0.899669727	8.927454359	59.75047338	8.66E-10	2.09E-05	LOC100140276	NA	NA	NA	similar to jumonji domain containing 3
Bt.9947.1.S1_at	1.543871766	8.947206841	59.74400639	8.67E-10	2.09E-05	SNN	chr25	11431251	11431929	stannin
Bt.21543.3.S1_at	-1.120318606	5.985304926	59.35697759	9.44E-10	2.28E-05	---	chr19	64673507	64674109	---
Bt.27231.1.S1_at	0.680589972	8.35359778	59.25909851	9.64E-10	2.33E-05	---	chr19	52459887	52460680	---
Bt.29416.1.A1_at	1.055342319	5.288255662	59.17726769	9.81E-10	2.37E-05	---	chrX	31735004	31735678	---
Bt.7081.2.S1_at	1.035545379	4.957236384	59.12791237	9.92E-10	2.39E-05	PTPRE	chr26	48245385	48246021	Protein tyrosine phosphatase, receptor type, E
Bt.26231.1.S1_at	2.376380275	8.778414446	59.11629513	9.95E-10	2.40E-05	---	NA	NA	NA	---
Bt.26417.1.A1_at	1.298073766	6.197860465	58.91786603	1.04E-09	2.51E-05	---	chr9	45926399	45926760	---
Bt.28116.1.S1_at	1.053493719	6.711073249	58.81246627	1.06E-09	2.57E-05	---	chr19	33923004	33923795	---
Bt.20288.1.S1_at	1.38540157	6.950906329	58.7647791	1.07E-09	2.59E-05	NFKB2	chr26	23478146	23478777	nuclear factor of kappa light polypeptide gene enhancer in B-cells 2 (p49/p100)
Bt.22978.1.S1_a_at	1.419364193	10.98376044	58.75123403	1.08E-09	2.60E-05	IFITM1	NA	NA	NA	interferon induced transmembrane protein 1 (9-27)
Bt.11304.1.S1_at	1.017188313	7.469991291	58.65560569	1.10E-09	2.66E-05	PNKD	chr2	110772145	110772753	paroxysmal nonkinesigenic dyskinesia
Bt.7670.1.A1_at	1.211806297	10.84809148	58.62093152	1.11E-09	2.68E-05	BCL6	chr1	81381055	81381537	B-cell CLL/lymphoma 6
Bt.21249.1.S1_at	-0.918626473	5.900603236	58.54739717	1.13E-09	2.72E-05	LOC509555	chr19	34098517	34099284	similar to Leucine-rich repeat-containing protein C17orf76
Bt.13834.1.S1_at	2.209703057	8.780046851	58.51460985	1.14E-09	2.74E-05	---	chr1	71806221	71807026	---
Bt.22637.1.S1_at	2.347266081	9.207516308	58.3367652	1.18E-09	2.85E-05	---	chr29	7578910	7579569	---
Bt.4675.1.S1_a_at	2.16375866	8.009223179	58.28734736	1.19E-09	2.88E-05	MX1	chr1	144443506	144472306	myxovirus (influenza virus) resistance 1, interferon-inducible protein p78 (mouse)
Bt.15912.1.S1_at	2.079698858	7.319963264	58.04994404	1.26E-09	3.04E-05	PLAC8	chr6	101662260	101674451	placenta-specific 8
Bt.8022.1.S1_at	2.344339591	11.43485043	57.92042368	1.29E-09	3.12E-05	CTSC	chr29	7576662	7577291	cathepsin C
Bt.2110.1.S1_at	0.904449432	9.069568698	57.85638635	1.31E-09	3.17E-05	DPP3	chr29	46457542	46465724	dipeptidyl-peptidase 3
Bt.20776.1.A1_at	1.36070254	7.640568172	57.72821821	1.35E-09	3.26E-05	---	chr3	85508736	85509379	---
Bt.24763.1.A1_at	1.137404128	7.674738013	57.55397177	1.40E-09	3.39E-05	ZFAND2A	chr25	43583549	43584272	zinc finger, AN1-type domain 2A
Bt.8135.1.S1_at	-2.306342394	6.248654287	57.45623537	1.44E-09	3.46E-05	LRAT	NA	NA	NA	lecithin retinol acyltransferase (phosphatidylcholine--retinol O-acyltransferase)
Bt.15751.1.S1_at	1.665660753	8.714304328	57.44955382	1.44E-09	3.47E-05	AMPD2	chr3	36501545	36502369	adenosine monophosphate deaminase 2
Bt.21170.1.A1_at	1.429786838	8.551205998	57.31599797	1.48E-09	3.57E-05	RASA2	chr1	129551266	129555787	RAS p21 protein activator 2
Bt.21819.3.S1_a_at	1.387040444	4.306833735	57.27560974	1.49E-09	3.61E-05	PSTPIP1	chr21	32232002	32237094	proline-serine-threonine phosphatase interacting protein 1
Bt.21197.1.A1_at	1.453796882	3.65046845	57.19765915	1.52E-09	3.67E-05	---	chr7	21227611	21228335	---
Bt.22608.1.S1_at	0.876670604	9.978205684	57.17061214	1.53E-09	3.69E-05	MAFG	chr19	52457192	52457481	v-maf musculoaponeurotic fibrosarcoma oncogene homolog G (avian)
Bt.10342.1.A1_s_at	0.872920562	6.498510224	57.13822242	1.54E-09	3.72E-05	FLVCR2	chr10	89377035	89377393	feline leukemia virus subgroup C cellular receptor family, member 2
Bt.5406.1.S1_at	1.013297949	9.214366543	56.56125379	1.75E-09	4.23E-05	DENND5A	chr15	42486531	42487177	DENN/MADD domain containing 5A
Bt.21950.1.S1_at	2.502297051	5.002347015	56.55421262	1.76E-09	4.24E-05	CCL16	chr19	13933687	13934358	chemokine (C-C motif) ligand 16
Bt.21202.1.S1_at	-1.340514025	10.88464116	56.46964637	1.79E-09	4.32E-05	---	chr19	36853340	36854008	---
Bt.22494.1.S1_at	-0.920559286	6.293173079	56.43061068	1.81E-09	4.36E-05	---	chr10	35862788	35863629	---
Bt.11230.1.S1_at	1.576724639	7.506129419	56.42302004	1.81E-09	4.37E-05	AGPAT9	chr6	102250269	102250890	1-acylglycerol-3-phosphate O-acyltransferase 9
Bt.5605.2.S1_at	1.217853626	11.62930356	56.34504341	1.84E-09	4.44E-05	MARCKS	chr9	38366140	38366754	myristoylated alanine-rich protein kinase C substrate
Bt.21950.1.S1_s_at	1.94887134	7.55791854	56.32459216	1.85E-09	4.46E-05	CCL16	NA	NA	NA	chemokine (C-C motif) ligand 16
Bt.20322.2.S1_at	0.573586154	8.41740233	56.31799032	1.85E-09	4.47E-05	WDR18	chr7	42534151	42534702	WD repeat domain 18
Bt.9722.1.S1_at	1.501967367	8.665854722	56.17823667	1.91E-09	4.61E-05	LOC528939	chr17	5399062	5399431	similar to CG3558 CG3558-PA
Bt.27208.1.S1_at	0.817780158	6.293252166	56.10435864	1.94E-09	4.69E-05	AGPAT3	chrUn.004.3522	2610	6080	1-acylglycerol-3-phosphate O-acyltransferase 3
Bt.13326.1.S1_at	1.195311725	6.657365069	56.09904324	1.95E-09	4.70E-05	GAS7	chr19	29611147	29611585	growth arrest-specific 7
Bt.11413.1.S1_at	1.797105008	7.819987566	56.05760489	1.97E-09	4.74E-05	RAB7B	chr16	2744533	2745141	RAB7B, member RAS oncogene family
Bt.27082.1.S1_at	1.972797131	5.798776385	56.02485274	1.98E-09	4.78E-05	---	chr27	21729524	21729929	---
Bt.20054.1.S1_at	1.118001334	8.27534972	55.81906177	2.07E-09	5.00E-05	IRF9	chr10	21266326	21270373	interferon regulatory factor 9
Bt.26826.1.A1_at	-0.776513975	6.062367669	55.71829667	2.12E-09	5.12E-05	---	chr2	99502062	99544012	---
Bt.6984.2.S1_a_at	1.71252751	7.151460398	55.49881155	2.23E-09	5.38E-05	ME2	chr24	52171094	52171768	malic enzyme 2, NAD(+)-dependent, mitochondrial
Bt.3681.1.S1_at	3.322311293	7.805279738	55.48908279	2.24E-09	5.39E-05	MMP19	chr5	61997333	61998062	matrix metallopeptidase 19
Bt.5530.1.S1_at	-1.336692685	9.440162606	55.20669415	2.38E-09	5.75E-05	DHRS3	chr16	37841737	37891523	dehydrogenase/reductase (SDR family) member 3
Bt.22849.1.S1_at	1.81889884	6.394186179	55.13950799	2.42E-09	5.84E-05	---	chr19	23961558	23962051	---
Bt.28242.1.S1_at	0.832001693	8.418731967	55.13270956	2.42E-09	5.85E-05	UBE2G2	chr1	146859786	146884573	ubiquitin-conjugating enzyme E2G 2 (UBC7 homolog, yeast)
Bt.8971.1.A1_a_at	1.126745603	8.091295626	55.12814391	2.43E-09	5.86E-05	---	NA	NA	NA	---
Bt.9293.1.A1_at	0.996475077	4.199340907	54.96717664	2.52E-09	6.08E-05	---	chr5	81494855	81495534	---
Bt.1556.1.S1_at	1.301401425	8.61973432	54.60970083	2.73E-09	6.59E-05	HRSP12	chr14	64299211	64303540	heat-responsive protein 12
Bt.15822.1.S1_at	2.143767951	8.026968862	54.56734882	2.76E-09	6.66E-05	FGR	chr2	129906204	129906784	Gardner-Rasheed feline sarcoma viral (v-fgr) oncogene homolog
Bt.18643.1.A1_at	1.089880728	8.637004524	54.33538842	2.91E-09	7.02E-05	---	NA	NA	NA	---
Bt.2153.1.S1_at	1.587765849	8.178405581	54.28720837	2.94E-09	7.10E-05	IER3	chr23	28207998	28208817	immediate early response 3
Bt.17926.1.A1_at	1.762573004	7.3817983	54.24673996	2.97E-09	7.17E-05	CTSB	chr8	7458608	7459171	Cathepsin B
Bt.22116.1.A1_at	2.421956995	10.98060077	54.17850214	3.02E-09	7.28E-05	IL18BP	chr15	51136162	51137637	interleukin 18 binding protein
Bt.9599.1.A1_at	1.134886542	8.912156269	54.15421524	3.03E-09	7.32E-05	IHPK2	chr22	52201713	52202165	Inositol hexaphosphate kinase 2
Bt.22665.1.S1_at	1.136212101	10.30087839	54.14464002	3.04E-09	7.34E-05	GART /// IFNAR1	chr1	1276455	1277251	phosphoribosylglycinamide formyltransferase, phosphoribosylglycinamide synthetase, phosphoribosylaminoimidazole synthetase /// interferon, alpha; receptor
Bt.28411.1.S1_at	1.477576305	4.502140756	54.11060971	3.07E-09	7.40E-05	SLC16A6	chr19	63725955	63726506	Solute carrier family 16, member 6 (monocarboxylic acid transporter 7)
Bt.865.1.S1_at	1.393567463	7.414422842	54.07785224	3.09E-09	7.45E-05	ARHGAP30	chr3	9112469	9113180	Rho GTPase activating protein 30
Bt.4574.1.S1_at	0.72778826	12.2410185	53.70356028	3.37E-09	8.13E-05	SDCBP	chr14	24579118	24579926	syndecan binding protein (syntenin)
Bt.27200.1.S1_at	1.14092356	8.194667001	53.64765019	3.41E-09	8.23E-05	RPS6KA1	chr2	130835339	130836120	ribosomal protein S6 kinase, 90kDa, polypeptide 1
Bt.9124.1.A1_at	1.562322528	9.020190562	53.62952156	3.43E-09	8.27E-05	WIPF1	chr2	22896791	22897443	WAS/WASL interacting protein family, member 1
Bt.4589.1.S1_at	1.085500508	7.800414881	53.60843609	3.44E-09	8.31E-05	DEDD2	chr18	50816958	50817340	death effector domain containing 2
Bt.25110.1.A1_at	1.518897365	4.199845593	53.19794786	3.79E-09	9.14E-05	---	chr10	75976681	75977524	---
Bt.14209.1.A1_at	-1.264423453	6.586666774	52.99935619	3.97E-09	9.57E-05	---	chrUn.004.1540	1141	1261	---
Bt.5287.1.S1_at	-1.277161808	8.64557037	52.85777137	4.10E-09	9.89E-05	BCKDHA	chr18	50224798	50244075	branched chain keto acid dehydrogenase E1, alpha polypeptide
Bt.28177.1.A1_at	1.714645662	5.250366235	52.8102694	4.15E-09	0.000100035	MCTP2	chrUn.004.3854	11064	11877	multiple C2 domains, transmembrane 2
Bt.6405.1.S1_at	1.103178676	5.8227065	52.6890827	4.27E-09	0.000102912	MBP	chr24	2091227	2091570	myelin basic protein
Bt.2494.2.S1_a_at	-1.6471092	11.065175	52.68146602	4.27E-09	0.000103096	SDC2	chr14	65771660	65771735	Syndecan 2
Bt.6817.1.S1_at	2.184814162	9.601482991	52.58718249	4.37E-09	0.000105398	---	chr16	38240502	38241148	---
Bt.942.2.S1_at	1.022107248	8.121151098	52.5477493	4.41E-09	0.000106377	---	chr13	66511821	66512499	---
Bt.13022.1.S2_at	1.854802457	7.102337313	52.54676245	4.41E-09	0.000106402	ITGAL	chr25	28529371	28529744	integrin, alpha L (antigen CD11A (p180), lymphocyte function-associated antigen 1; alpha polypeptide)
Bt.5590.2.S1_at	1.030368896	5.201749591	52.53985109	4.42E-09	0.000106574	PTPN2	chr24	44701104	44701460	Protein tyrosine phosphatase, non-receptor type 2
Bt.28225.2.S1_at	1.777802528	5.52138947	52.40339621	4.56E-09	0.000110042	SAMSN1	chr1	22415688	22431039	SAM domain, SH3 domain and nuclear localization signals 1
Bt.21847.1.A1_at	0.816543626	5.115444668	52.3909266	4.57E-09	0.000110365	---	chr19	20852528	20853170	---
Bt.9801.1.S1_at	-0.946085019	10.21723202	52.30575614	4.67E-09	0.000112596	MTMR10	chr21	27212396	27212732	myotubularin related protein 10
Bt.8743.1.S1_at	1.758513131	6.348062946	52.20293004	4.78E-09	0.000115352	TACC3	chr6	118780701	118783045	transforming, acidic coiled-coil containing protein 3
Bt.26545.1.A1_at	-1.067902486	6.783775249	52.19950644	4.78E-09	0.000115445	MTHFD2L	chr6	92236476	92237325	Methylenetetrahydrofolate dehydrogenase (NADP+ dependent) 2-like
Bt.19807.1.S1_at	0.972140683	8.72703469	52.19450701	4.79E-09	0.000115581	SKAP2	chr4	72028351	72028971	src kinase associated phosphoprotein 2
Bt.21453.1.S1_at	-1.229856404	10.35724283	52.18556596	4.80E-09	0.000115825	SLC3A2	chr29	42885377	42887610	solute carrier family 3 (activators of dibasic and neutral amino acid transport), member 2
Bt.15534.1.S1_a_at	1.34744662	11.78740207	52.18276619	4.80E-09	0.000115901	TUBA1A /// TUBA1B /// TUBA4A	chr5	33740351	33740925	tubulin, alpha 1a /// tubulin, alpha 1b /// tubulin, alpha 4a
Bt.27964.1.A1_at	1.230787861	7.243319589	52.15265434	4.84E-09	0.000116725	RCL1	chr8	41888074	41899957	RNA terminal phosphate cyclase-like 1
Bt.5605.1.S1_at	0.928504629	12.17359332	52.00813228	5.01E-09	0.000120769	---	chr9	38365946	38366590	---
Bt.27854.1.S1_at	1.213020513	9.77131864	52.00300543	5.01E-09	0.000120915	NFIL3	chr8	90755118	90755309	nuclear factor, interleukin 3 regulated
Bt.23650.1.S1_at	-0.584181922	6.77013781	51.96447091	5.06E-09	0.000122019	PRKRIP1	chr25	36769448	36769763	PRKR interacting protein 1 (IL11 inducible)
Bt.16738.1.A1_at	-1.388068945	11.79777144	51.90219712	5.13E-09	0.000123826	IRX3	chr18	22072866	22074048	Iroquois homeobox 3
Bt.958.1.A1_at	2.911592798	5.378827414	51.82363128	5.23E-09	0.000126145	TNFAIP6	chr2	46900702	46912288	tumor necrosis factor, alpha-induced protein 6
Bt.20343.1.S1_at	0.743750576	7.56332191	51.77380565	5.29E-09	0.000127639	UNC13D	chr19	57502254	57502544	unc-13 homolog D (C. elegans)
Bt.21957.1.S1_at	-0.827012882	8.507915756	51.6446466	5.45E-09	0.0001316	---	chrUn.004.895	14616	15335	---
Bt.11326.1.S1_at	0.847519746	9.884415556	51.60239168	5.51E-09	0.000132923	AKIRIN2	chr9	64064625	64069631	akirin 2
Bt.7784.1.S1_at	-1.349489249	7.192928587	51.50201393	5.64E-09	0.000136123	---	chr16	984544	985204	---
Bt.11951.1.A1_at	1.202678352	7.237916045	51.37283479	5.82E-09	0.000140359	LRRC8E	chr7	15111821	15112114	leucine rich repeat containing 8 family, member E
Bt.16467.1.S1_at	1.479974496	7.595850931	51.20675271	6.05E-09	0.00014601	KLHL8	chr6	106135161	106135713	kelch-like 8 (Drosophila)
Bt.21717.2.S1_at	1.105153655	6.282680182	51.19915076	6.06E-09	0.000146274	VAV1	chr7	16106284	16125541	vav 1 guanine nucleotide exchange factor
Bt.11088.1.S1_a_at	1.529725782	7.640155703	51.16887787	6.11E-09	0.000147331	CD97	chr7	9404192	9422089	CD97 molecule
Bt.2580.1.S1_at	-2.22694875	10.4295528	51.08782535	6.23E-09	0.000150202	GALM	chr11	22290856	22291085	galactose mutarotase (aldose 1-epimerase)
Bt.15465.1.A1_at	1.220810916	5.433553165	51.02553955	6.32E-09	0.000152447	---	chr9	77047117	77047465	---
Bt.19072.1.A1_at	2.143217556	6.645462416	50.86128753	6.57E-09	0.000158538	---	chr29	7580515	7581474	---
Bt.13334.1.S1_at	-1.084468917	6.87865038	50.8113845	6.65E-09	0.000160439	---	chr5	119674891	119675492	---
Bt.5774.2.S1_at	1.560902722	8.348997721	50.65396385	6.90E-09	0.000166592	ETS2	chr1	154613169	154613833	v-ets erythroblastosis virus E26 oncogene homolog 2 (avian)
Bt.22009.1.S1_at	1.080620601	9.870056648	50.51130607	7.14E-09	0.000172381	CXCL16	chr19	26983873	26986847	chemokine (C-X-C motif) ligand 16
Bt.28440.1.S1_at	-0.671848297	7.862177415	50.39042697	7.35E-09	0.000177451	---	chr18	10420808	10421384	---
Bt.11218.1.S1_at	1.07651923	7.485964898	50.30799973	7.50E-09	0.000180997	LRRC25	chr7	4697938	4701071	leucine rich repeat containing 25
Bt.10831.2.S1_at	1.226753311	7.310895073	50.23242624	7.64E-09	0.000184314	LYN	chr14	23093084	23107765	v-yes-1 Yamaguchi sarcoma viral related oncogene homolog
Bt.2626.1.S1_at	0.899526114	10.89796817	50.18429055	7.73E-09	0.000186459	CD47	chr1	55589624	55646125	CD47 molecule
Bt.7500.1.S1_at	1.225274917	9.443371823	50.11011134	7.87E-09	0.000189817	RAB8B	chr10	47121557	47121863	RAB8B, member RAS oncogene family
Bt.4110.1.S1_at	1.649892628	8.090834832	50.03349939	8.01E-09	0.000193351	HRH1	chr22	56603393	56718741	histamine receptor H1
Bt.4261.1.S1_at	0.90355794	8.664711594	50.01025558	8.06E-09	0.000194437	TWF2	chr22	49625089	49669726	twinfilin, actin-binding protein, homolog 2 (Drosophila)
Bt.4177.3.A1_at	-1.379544787	5.0749054	49.91433611	8.25E-09	0.000198985	---	chr1	24330159	24330826	---
Bt.1490.1.S1_at	-0.811895061	7.175311436	49.89809319	8.28E-09	0.000199766	LMF1	chr25	1175912	1177249	lipase maturation factor 1
Bt.146.1.S1_at	3.649926488	7.451914917	49.84915722	8.38E-09	0.000202139	BNBD-4	chr27	6890403	6892323	neutrophil beta-defensin 4
Bt.9211.1.S1_at	1.937128325	8.136611559	49.83962273	8.40E-09	0.000202605	APBB1IP	chr13	17240545	17241029	amyloid beta (A4) precursor protein-binding, family B, member 1 interacting protein
Bt.23655.1.S1_at	1.526297653	8.431326898	49.82862017	8.42E-09	0.000203144	---	chr26	48247746	48248317	---
Bt.18643.1.A1_a_at	0.925716381	8.317452878	49.75078324	8.58E-09	0.000206999	---	chr2	94023277	94023935	---
Bt.9542.1.S1_at	0.871842539	8.335060581	49.74905185	8.58E-09	0.000207086	PTPN1	chr13	79607698	79610066	protein tyrosine phosphatase, non-receptor type 1
Bt.21831.1.S1_at	1.17241295	5.982120629	49.58975122	8.92E-09	0.000215219	IL4R	chr25	26616092	26648342	interleukin 4 receptor
Bt.870.1.S1_at	1.142834412	4.946009638	49.56846996	8.97E-09	0.000216331	ASB5	chr27	8437996	8438408	ankyrin repeat and SOCS box-containing 5
Bt.12405.1.S1_at	1.095139141	7.396042478	49.56281665	8.98E-09	0.000216627	---	chr7	5255500	5256250	---
Bt.4342.1.S1_at	1.496524664	6.935811267	49.51642676	9.08E-09	0.000219075	SELP	chr16	34667555	34710965	selectin P
Bt.29464.1.A1_at	-1.4698868	8.407293631	49.34126759	9.47E-09	0.00022858	LOC614047	chr25	29595637	29596380	hypothetical protein LOC614047
Bt.22149.1.S1_at	0.790194315	8.642963347	49.17506947	9.86E-09	0.000237998	LOC614841	chr21	13686466	13687151	Hypothetical protein LOC614841
Bt.9575.1.S1_at	0.677061591	8.774501614	49.16748103	9.88E-09	0.000238438	PQLC1	chr24	294548	294734	PQ loop repeat containing 1
Bt.18634.2.S1_at	-1.746310001	7.429551049	49.12595447	9.98E-09	0.000240858	PPM1K	chr6	37289622	37290315	protein phosphatase 1K (PP2C domain containing)
Bt.21603.2.S1_at	1.323967524	9.430669332	48.96743821	1.04E-08	0.000250337	RNF121	chr15	51131980	51132290	ring finger protein 121
Bt.9129.1.S1_at	1.046614407	8.51125805	48.65907039	1.12E-08	0.00026991	LOC100140276	chr19	28044181	28045526	similar to jumonji domain containing 3
Bt.1404.1.S1_at	-0.679350002	10.22771601	48.59068337	1.14E-08	0.000274464	CDCA7L	chr4	31979114	31980018	cell division cycle associated 7-like
Bt.20121.1.S1_at	1.067164821	11.5210635	48.5279116	1.16E-08	0.000278715	LOC513662	chr29	51574664	51575391	hypothetical LOC513662
Bt.25839.1.A1_at	2.59558337	7.639345119	48.29170188	1.22E-08	0.000295336	---	chr11	70685050	70685746	---
Bt.15850.1.S1_at	1.666195921	5.763775478	48.20213522	1.25E-08	0.000301906	PGA5	chr29	41426001	41431203	pepsinogen 5, group I (pepsinogen A)
Bt.10925.1.S1_at	-0.863692947	7.910758788	48.00894487	1.31E-08	0.000316604	MSRB2	chr13	23598745	23599275	methionine sulfoxide reductase B2
Bt.6817.2.S1_at	2.060256903	7.084708372	48.00072933	1.31E-08	0.000317245	---	chr16	38240901	38241542	---
Bt.7709.1.S1_at	-0.816717536	6.796663833	47.96359525	1.33E-08	0.000320161	---	chr10	50186701	50187052	---
Bt.7988.2.S1_at	0.681558446	5.235973327	47.92263913	1.34E-08	0.00032341	CUGBP2	chr13	11461405	11474681	CUG triplet repeat, RNA binding protein 2
Bt.16063.2.S1_at	-0.883894287	8.543836722	47.662991	1.43E-08	0.000344823	---	chrX	39030181	39030863	---
Bt.719.1.A1_at	1.8714987	6.193217197	47.52563085	1.48E-08	0.000356745	---	chr26	31670157	31670505	---
Bt.3888.2.S1_at	-0.551662322	7.130258393	47.52128073	1.48E-08	0.00035713	PPME1	chr14	38872157	38872752	Protein phosphatase methylesterase 1
Bt.17242.1.A1_at	-2.835274509	6.111986037	47.51133034	1.48E-08	0.000358011	CYP2B	chr18	49941375	49942066	cytochrome P450 subfamily 2B
Bt.8143.1.S1_at	1.490142146	5.794282174	47.47524744	1.50E-08	0.000361226	MX2	chr1	144387760	144424819	myxovirus (influenza virus) resistance 2 (mouse)
Bt.16024.1.S1_at	1.662864363	8.911429012	47.4038991	1.52E-08	0.000367671	SEMA4D	chr8	93506466	93507114	Sema domain, immunoglobulin domain (Ig), transmembrane domain (TM) and short cytoplasmic domain, (semaphorin) 4D
Bt.143.1.S1_at	1.173501113	7.122190146	47.36995026	1.54E-08	0.00037078	NCF2	chr16	62240887	62273651	neutrophil cytosolic factor 2
Bt.11772.2.S1_at	-0.686781366	7.334503816	47.31466829	1.56E-08	0.000375902	LOC614339	chr18	14211922	14243866	hypothetical protein LOC614339
Bt.16721.1.A1_at	-1.403469033	6.085927284	47.27955503	1.57E-08	0.000379194	---	chr28	32067479	32068143	---
Bt.11606.1.A1_at	1.518438108	6.228915238	47.27847419	1.57E-08	0.000379295	TFB1M	chr9	95558691	95563382	transcription factor B1, mitochondrial
Bt.16123.1.S1_at	1.533413326	9.476471391	47.24940166	1.58E-08	0.000382044	SGK1	chr9	74523691	74523797	serum/glucocorticoid regulated kinase 1
Bt.10236.1.S1_at	1.63569705	10.86283991	47.20710548	1.60E-08	0.000386081	ARMET	chr22	50406241	50410064	arginine-rich, mutated in early stage tumors
Bt.9774.1.S1_a_at	3.575197978	9.929554234	47.19314473	1.61E-08	0.000387423	MGC165862	chr10	66634057	66637656	hypothetical LOC614805
Bt.15736.1.S1_at	1.656626594	5.857101225	47.14378437	1.63E-08	0.000392207	HMHA1	chr7	42599491	42600089	histocompatibility (minor) HA-1
Bt.5590.1.S1_at	0.906551123	7.260966292	47.09957925	1.64E-08	0.000396544	PTPN2	chr24	44701787	44702223	Protein tyrosine phosphatase, non-receptor type 2
Bt.24618.1.S1_at	-0.72726474	7.666444945	47.09052285	1.65E-08	0.000397439	DBP	chr18	55090565	55093815	D site of albumin promoter (albumin D-box) binding protein
Bt.12699.1.S1_at	-1.004374192	6.899895801	47.07870131	1.65E-08	0.00039861	PTPRU	chr2	128385694	128386171	protein tyrosine phosphatase, receptor type, U
Bt.8686.1.S1_at	1.399793845	11.8277553	46.87852303	1.74E-08	0.000418997	TRA1	chr5	72625306	72644045	tumor rejection antigen (gp96) 1
Bt.25437.1.A1_at	1.384226145	5.69706121	46.70199736	1.81E-08	0.000437879	---	chrUn.004.625	68237	68966	---
Bt.22430.1.A1_at	1.572146681	7.708662923	46.64248772	1.84E-08	0.000444444	CYBB	chrUn.004.237	19211	19848	cytochrome b-245, beta polypeptide
Bt.6777.2.S1_at	0.911875407	8.066653228	46.5417609	1.89E-08	0.00045579	WTAP	chr9	99883075	99883674	Wilms tumor 1 associated protein
Bt.16901.1.A1_at	0.967093963	6.363451317	46.37651145	1.97E-08	0.000475065	RAB8B	chr10	47123295	47123549	RAB8B, member RAS oncogene family
Bt.8371.1.S1_at	-1.857227194	5.476605862	46.37335305	1.97E-08	0.000475442	---	chr2	27923898	27924746	---
Bt.11586.1.S1_at	2.10777634	6.507853199	46.34948362	1.98E-08	0.000478298	PYCARD	chr25	29111557	29112888	PYD and CARD domain containing
Bt.7963.1.S1_at	1.266605296	7.389784404	46.30918145	2.00E-08	0.000483161	EHD1	chr29	44870971	44872238	EH-domain containing 1
Bt.1031.1.S1_at	1.691694446	9.267003572	46.27418859	2.02E-08	0.000487426	CTSH	chr21	24945853	24954076	cathepsin H
Bt.5508.1.S1_at	1.382783801	8.367336488	46.2451542	2.03E-08	0.000490994	IFNAR2	chr1	1404169	1438677	interferon (alpha, beta and omega) receptor 2
Bt.27442.1.S1_at	-0.879677285	8.803514355	46.24191864	2.04E-08	0.000491393	FAM151B	chr7	81539498	81554931	hypothetical protein LOC535260
Bt.20450.1.S1_at	-0.643591687	7.498970831	46.23868479	2.04E-08	0.000491793	---	chr15	76143146	76143920	---
Bt.13666.1.S1_at	-0.917478964	5.995432015	46.18328992	2.07E-08	0.000498688	ATP5S	chr10	43337114	43340039	ATP synthase, H+ transporting, mitochondrial F0 complex, subunit s (factor B)
Bt.8308.2.S1_at	1.265430134	6.647501682	46.11347796	2.10E-08	0.000507523	NRP2	chr2	99134820	99135407	neuropilin 2
Bt.1347.1.S1_at	-1.588259963	6.697180368	46.07554168	2.12E-08	0.000512392	SEC16B	chr16	57120868	57164705	SEC16 homolog B (S. cerevisiae)
Bt.2529.1.S1_at	2.235623693	10.56596633	46.06307819	2.13E-08	0.000514002	MT2A	chr18	23619511	23620407	metallothionein 2A
Bt.17444.1.S1_at	1.424960524	7.741104009	45.98725234	2.17E-08	0.000523914	---	chr1	129549178	129549845	---
Bt.1409.1.S1_at	1.735237252	9.238371804	45.8782325	2.23E-08	0.000538516	TPPP3	chr18	34020650	34021657	tubulin polymerization-promoting protein family member 3
Bt.4966.1.S1_at	0.667233151	11.5813668	45.84997512	2.25E-08	0.00054237	PSMB4	chr3	20881923	20884128	proteasome (prosome, macropain) subunit, beta type, 4
Bt.9841.1.S1_at	1.690542869	10.74241557	45.75154944	2.30E-08	0.00055602	---	chr19	10049217	10049719	---
Bt.16861.2.S1_at	-1.974278252	9.041550896	45.7415817	2.31E-08	0.000557422	---	chr16	2376717	2377429	---
Bt.4018.1.S1_at	0.995941794	7.63125945	45.73920943	2.31E-08	0.000557757	ARRB1	chr15	54046525	54119996	arrestin, beta 1
Bt.16861.1.A1_at	-1.945922016	10.95725632	45.61913737	2.38E-08	0.000574953	---	chr16	2377441	2378046	---
Bt.26963.1.S1_at	1.149509069	5.766502217	45.33379629	2.56E-08	0.000618078	HSH2D	chr7	7338896	7339505	hematopoietic SH2 domain containing
Bt.7676.2.S1_a_at	1.113163194	11.76772176	45.16248863	2.68E-08	0.000645582	CALR	chr7	10883303	10887133	calreticulin
Bt.9221.1.A1_at	1.467332366	7.078517816	45.14783937	2.69E-08	0.000647992	EHBP1L1	chr29	45633298	45635624	EH domain binding protein 1-like 1
Bt.15925.1.S1_at	-0.829683521	7.185512127	45.06825355	2.74E-08	0.000661254	EPHX2 /// LOC785508	chr8	78714092	78782857	epoxide hydrolase 2, cytoplasmic /// similar to epoxide hydrolase 2, cytoplasmic
Bt.15794.1.S1_at	0.982509799	10.11795529	45.02563952	2.77E-08	0.000668471	---	chrUn.004.1858	3148	11394	---
Bt.21680.2.S1_at	1.018138506	5.356184885	44.99606123	2.79E-08	0.000673529	PIR	chrX	80048996	80103344	pirin (iron-binding nuclear protein)
Bt.4558.1.S1_at	1.385353909	7.649174006	44.80858487	2.93E-08	0.000706531	CYBB	NA	NA	NA	cytochrome b-245, beta polypeptide
Bt.5110.1.A1_at	-0.777587611	6.099821129	44.7401485	2.98E-08	0.000718995	CHCHD7	chr14	23271530	23272159	Coiled-coil-helix-coiled-coil-helix domain containing 7
Bt.5998.1.S1_at	1.058362143	6.845640211	44.71992234	3.00E-08	0.000722723	---	chr1	59467268	59468117	---
Bt.20659.1.S1_at	1.305204038	8.926618012	44.71407934	3.00E-08	0.000723804	---	chrUn.004.237	18290	18958	---
Bt.835.1.A1_at	-1.620176106	7.113336727	44.70905765	3.00E-08	0.000724734	---	chr14	80960711	80961387	---
Bt.3863.1.S1_at	1.289602055	8.702580427	44.68596347	3.02E-08	0.000729027	ZFP36	chr18	48604431	48605803	zinc finger protein 36, C3H type, homolog (mouse)
Bt.9805.1.A1_at	-0.750859269	6.377053574	44.67278222	3.03E-08	0.00073149	SHMT1	chr19	35387992	35388844	serine hydroxymethyltransferase 1 (soluble)
Bt.13355.1.S1_at	-0.793900693	9.166686922	44.62860068	3.07E-08	0.000739807	---	chr3	28005844	28006811	---
Bt.16811.1.A1_at	0.581666598	7.554781291	44.53202345	3.14E-08	0.000758334	DECR2	chr25	848306	848566	2,4-dienoyl CoA reductase 2, peroxisomal
Bt.552.1.S1_at	2.392474243	8.185812123	44.44207706	3.22E-08	0.000776026	CCL5	chr19	13970861	13977615	chemokine (C-C motif) ligand 5
Bt.28906.1.A1_at	1.435754409	6.586098665	44.37669637	3.27E-08	0.000789156	NLF1	chr10	48276375	48277016	nuclear localized factor 1
Bt.2052.1.S1_a_at	-0.539702452	10.25125988	44.31458354	3.32E-08	0.000801845	---	chr23	21457646	21458029	---
Bt.22187.1.S1_at	-1.048750769	7.881473712	44.1793123	3.44E-08	0.000830223	---	chr12	18483890	18484224	---
Bt.5451.1.S1_at	0.588186133	9.744965942	44.16663737	3.45E-08	0.000832936	RAB5C	chr19	43592834	43593511	RAB5C, member RAS oncogene family
Bt.18634.1.A1_at	-1.651634463	6.622227575	44.11931461	3.49E-08	0.000843144	PPM1K	chr6	37289579	37290152	protein phosphatase 1K (PP2C domain containing)
Bt.6157.1.S1_at	-0.819664525	11.2312273	44.06202433	3.55E-08	0.000855679	NET1	chr13	43560014	43560695	neuroepithelial cell transforming gene 1
Bt.29882.1.S1_at	0.744765166	6.331849738	44.00482466	3.60E-08	0.000868388	MITF	chr22	32353746	32387231	microphthalmia-associated transcription factor
Bt.20329.2.S1_at	-1.292530483	5.061734157	43.91329422	3.69E-08	0.000889137	ARL4D	chr19	44752482	44752955	ADP-ribosylation factor-like 4D
Bt.14229.1.S1_at	-0.750991888	7.545697774	43.89342637	3.70E-08	0.000893708	C4H7orf25	chr4	80918864	80919676	chromosome 7 open reading frame 25 ortholog
Bt.22773.1.S1_at	1.004539164	7.466396146	43.81264512	3.78E-08	0.000912552	SLC25A19	chrUn.004.241	130693	131167	solute carrier family 25 (mitochondrial thiamine pyrophosphate carrier), member 19
Bt.11092.1.S1_at	-0.813208132	6.472572173	43.78286003	3.81E-08	0.000919604	---	chr16	63376623	63376977	---
Bt.13725.1.A1_at	-0.74475646	7.599167249	43.70239772	3.89E-08	0.000938942	---	chr16	10667661	10668353	---
Bt.2562.1.S1_at	1.166427214	11.84541095	43.67024433	3.92E-08	0.000946788	PDIA3	chr21	55841289	55863496	protein disulfide isomerase family A, member 3
Bt.4067.1.S1_at	1.548370837	9.745636884	43.66894128	3.93E-08	0.000947107	MARCKS	chr9	38366147	38370315	myristoylated alanine-rich protein kinase C substrate
Bt.6777.1.S1_at	0.723693206	10.82961967	43.65764751	3.94E-08	0.00094988	WTAP	chr9	99883104	99883827	Wilms tumor 1 associated protein
Bt.12728.1.A1_a_at	-1.355742825	8.546381629	43.55396567	4.04E-08	0.000975738	---	chr14	41010146	41010724	---
Bt.18380.1.A1_at	-1.085939441	3.935024798	43.53808024	4.06E-08	0.000979764	---	chr5	115013122	115013781	---
Bt.16467.2.A1_at	1.22669817	7.738653234	43.47000238	4.13E-08	0.000997217	KLHL8	chr6	106134980	106156038	Kelch-like 8 (Drosophila)
Bt.19845.1.S1_at	1.188659629	5.421790664	43.41677931	4.19E-08	0.001011088	F13A1	chr23	49881300	49881819	Coagulation factor XIII, A1 polypeptide
Bt.28112.1.S1_at	-1.004317186	8.380375398	43.40316643	4.21E-08	0.001014668	PLA2G12A	chr6	17094453	17095112	phospholipase A2, group XIIA
Bt.22251.1.A1_at	-0.696233577	7.098777685	43.27215868	4.35E-08	0.001049806	CMTM4	chr18	33376548	33376897	CKLF-like MARVEL transmembrane domain containing 4
Bt.5321.1.S1_at	0.928730785	13.53091131	43.20052294	4.43E-08	0.001069556	FTH1	chr6	224271	225110	ferritin, heavy polypeptide 1
Bt.29570.1.S1_at	-2.62761775	12.15785626	43.10980302	4.54E-08	0.001095126	GPAM	chr26	33097552	33098148	glycerol-3-phosphate acyltransferase, mitochondrial
Bt.20542.1.S1_at	1.266098902	9.669938081	43.08598151	4.57E-08	0.001101946	JUNB	chr7	11005033	11005262	jun B proto-oncogene
Bt.8260.1.A1_at	-1.661594074	10.3581567	43.03648242	4.63E-08	0.001116259	---	chr14	65770168	65770745	---
Bt.24675.1.S1_at	1.225855225	7.14704171	43.01715168	4.65E-08	0.001121901	PIK3R5	chr19	28906259	28907066	phosphoinositide-3-kinase, regulatory subunit 5
Bt.15502.1.S1_at	-0.748043936	5.93777422	42.99507041	4.68E-08	0.001128383	---	chr7	65113002	65113485	---
Bt.16821.1.S1_at	1.242477366	11.12318372	42.95384509	4.73E-08	0.001140588	TM4SF18	chr1	120827610	120828845	transmembrane 4 L six family member 18
Bt.5599.1.S1_at	1.457099446	9.969400584	42.88753054	4.81E-08	0.001160513	GLIPR2	chr8	63187461	63194712	GLI pathogenesis-related 2
Bt.9066.1.S1_at	-0.633409973	8.526912535	42.85523237	4.85E-08	0.001170349	LOC507340	chr15	76967594	76967923	hypothetical LOC507340
Bt.10421.1.S1_at	1.230619308	6.462783843	42.73387386	5.01E-08	0.001208092	---	chr2	99156516	99156970	---
Bt.16986.1.A1_at	0.847159729	5.237472365	42.60636019	5.18E-08	0.001249123	---	NA	NA	NA	---
Bt.27361.1.A1_at	1.821273855	9.608982535	42.53115852	5.28E-08	0.001274002	TNFRSF6B	chr13	54730841	54731740	Tumor necrosis factor receptor superfamily, member 6b, decoy
Bt.5432.3.S1_at	1.209197411	6.313044731	42.51257379	5.31E-08	0.00128023	TNIP1	chr7	61914545	61917585	TNFAIP3 interacting protein 1
Bt.29663.1.S1_at	-1.054348157	5.215830236	42.49357687	5.33E-08	0.001286628	---	chr1	6383406	6384050	---
Bt.15828.1.S1_at	1.243636704	7.703234412	42.49078414	5.34E-08	0.001287572	TRIB1	chr14	14241443	14242142	tribbles homolog 1 (Drosophila)
Bt.16049.1.S1_at	1.499222445	10.02650551	42.3846311	5.49E-08	0.001323977	LAPTM5	chr2	126807008	126807822	lysosomal multispanning membrane protein 5
Bt.26869.1.A1_at	-0.931972334	6.763768717	42.19745035	5.76E-08	0.001390815	---	chr28	8090012	8090612	---
Bt.3774.1.A1_at	1.689115508	8.026119161	42.03700872	6.01E-08	0.001450912	RND1	chr5	33967643	33968467	Rho family GTPase 1
Bt.24210.1.S1_at	-1.221858351	12.61522356	42.03429791	6.02E-08	0.001451951	ACSL1	chr27	16493302	16493893	acyl-CoA synthetase long-chain family member 1
Bt.17235.1.A1_at	0.824716535	3.863729643	42.01688232	6.05E-08	0.00145864	---	chr20	35821965	35822663	---
Bt.18851.1.S1_at	-0.82776433	7.553651823	42.00893203	6.06E-08	0.001461705	MECR	chr2	128500622	128536955	mitochondrial trans-2-enoyl-CoA reductase
Bt.17592.1.S1_at	0.733258762	8.093632388	41.84564427	6.33E-08	0.00152616	RAPGEF1	chr11	105458672	105459288	Rap guanine nucleotide exchange factor (GEF) 1
Bt.8.1.S1_at	-1.355686232	9.011147469	41.78565074	6.43E-08	0.001550582	KRT10 /// LOC100138974	chr19	42273601	42277957	keratin 10 (epidermolytic hyperkeratosis; keratosis palmaris et plantaris) /// similar to Keratin 10 (epidermolytic hyperkeratosis; keratosis palmaris et plantaris)
Bt.4856.1.S1_at	1.445355483	4.844771667	41.76704454	6.46E-08	0.001558238	IL1B	chr11	48249241	48257632	interleukin 1, beta
Bt.17849.2.S1_at	1.784241268	7.681350807	41.70776413	6.56E-08	0.001582898	SORL1	chr15	30768406	30778092	sortilin-related receptor, L(DLR class) A repeats-containing
Bt.16123.2.S1_a_at	2.077156641	8.092679566	41.6568862	6.65E-08	0.001604388	SGK1	chr9	74523913	74524381	serum/glucocorticoid regulated kinase 1
Bt.3200.1.S1_at	-1.159679987	9.777541076	41.60990945	6.73E-08	0.001624501	DCXR	chr19	52360410	52361180	dicarbonyl/L-xylulose reductase
Bt.20929.1.S1_at	-0.808944814	6.739685332	41.55156416	6.84E-08	0.001649849	H1F0	chr5	116688096	116688493	H1 histone family, member 0
Bt.22073.1.S1_at	-0.565861754	8.13642292	41.41642317	7.09E-08	0.001710161	---	chr24	22221278	22221920	---
Bt.7922.1.S1_at	-0.780077487	6.940101938	41.29773111	7.32E-08	0.001765034	---	chr13	65127937	65128542	---
Bt.28407.1.A1_at	1.054214307	5.450787901	41.29008105	7.33E-08	0.001768634	NRP2	chr2	99098815	99121024	neuropilin 2
Bt.26612.2.S1_at	1.516812663	7.21192152	41.26989318	7.37E-08	0.001778169	RGS16	chr16	61180733	61181511	regulator of G-protein signaling 16
Bt.2888.1.S1_at	0.6268878	11.36297167	41.13130281	7.65E-08	0.001845095	OSTF1	chr8	53479345	53540456	osteoclast stimulating factor 1
Bt.21661.1.S1_at	-0.782328268	6.576074692	41.05520706	7.80E-08	0.001882958	ADHFE1	chr14	30599409	30615396	alcohol dehydrogenase, iron containing, 1
Bt.12455.1.S1_at	-1.689075399	8.729854776	41.02805928	7.86E-08	0.001896661	---	chr14	80978432	80978791	---
Bt.409.1.S1_at	0.985376948	11.17994212	40.90372163	8.13E-08	0.00196077	GNG5	chr3	63562059	63570203	guanine nucleotide binding protein (G protein), gamma 5
Bt.4557.1.S1_at	1.068622481	5.037227255	40.86850719	8.20E-08	0.001979335	IFNAR1	chr1	1278530	1306982	interferon, alpha; receptor
Bt.9265.1.A1_at	1.033142619	6.836648902	40.85669084	8.23E-08	0.001985606	BATF	chr10	89207158	89207458	basic leucine zipper transcription factor, ATF-like
Bt.1489.1.S1_at	1.453883548	8.020114129	40.83965469	8.27E-08	0.001994683	DAGLB	chr25	40137657	40138129	diacylglycerol lipase, beta
Bt.12444.2.S1_at	-0.793127128	7.814464164	40.80273781	8.35E-08	0.002014503	TEX261	chr11	14060036	14060518	testis expressed 261
Bt.15842.1.S1_at	-2.296000288	5.898093773	40.75556215	8.46E-08	0.00204013	THRSP	chr29	18936725	18937553	thyroid hormone responsive (SPOT14 homolog, rat)
Bt.20020.1.S1_at	-1.036504576	8.098516664	40.73341953	8.51E-08	0.002052276	HABP4	chr8	87371006	87371715	hyaluronan binding protein 4
Bt.4670.1.S1_at	2.874668602	8.981260852	40.72707515	8.52E-08	0.00205577	LOC539596	chr7	46701150	46703792	similar to Transforming growth factor-beta induced protein IG-H3 precursor (Beta IG-H3) (Kerato-epithelin) (RGD-containing collagen associated protein) (RGD-CAP)
Bt.12889.1.S1_at	-0.702960622	8.202048397	40.71345999	8.55E-08	0.00206329	FBXW4	chr26	22661878	22662137	F-box and WD repeat domain containing 4
Bt.20219.1.S1_at	0.799644385	10.52304791	40.67314977	8.64E-08	0.002085721	PIGT	chr13	74520732	74521038	phosphatidylinositol glycan anchor biosynthesis, class T
Bt.10196.1.A1_at	1.243532616	4.731320513	40.58229485	8.86E-08	0.002137218	DKK4	chr27	39634062	39634854	dickkopf homolog 4 (Xenopus laevis)
Bt.28508.1.S1_at	0.722867603	6.870419154	40.55222105	8.93E-08	0.002154556	LOC782795 /// PRKAA1	chr20	35867078	35867721	similar to protein kinase, AMP-activated, alpha 1 catalytic subunit /// protein kinase, AMP-activated, alpha 1 catalytic subunit
Bt.22773.2.S1_at	0.797224046	6.212729859	40.49631673	9.06E-08	0.002187176	SLC25A19	chrUn.004.241	131382	131928	solute carrier family 25 (mitochondrial thiamine pyrophosphate carrier), member 19
Bt.20276.1.S1_at	1.518090208	7.280436652	40.42027546	9.25E-08	0.002232378	MBOAT1	chr23	38240492	38240849	Membrane bound O-acyltransferase domain containing 1
Bt.28373.1.S1_at	-0.761456303	7.692624711	40.31610314	9.52E-08	0.002295894	---	chr12	14174642	14175293	---
Bt.5970.1.S1_a_at	2.43434125	12.25258391	40.30742164	9.54E-08	0.002301271	S100A2	chr3	18206582	18209960	S100 calcium binding protein A2
Bt.23290.1.S1_at	-0.894137041	8.633057941	40.25185871	9.68E-08	0.002336004	---	chr22	43857286	43857816	---
Bt.10997.3.S1_a_at	0.824952753	7.07849929	40.16550159	9.91E-08	0.002391077	DFFA	chr16	40045897	40047719	DNA fragmentation factor, 45kDa, alpha polypeptide
Bt.5206.1.S1_at	0.78342007	7.895450741	40.12907403	1.00E-07	0.002414714	KIAA0141	chr7	52481789	52483189	KIAA0141 protein
Bt.5517.1.S2_at	1.010514595	9.894799644	40.12561354	1.00E-07	0.002416972	CNP	chr19	43488998	43496006	2',3'-cyclic nucleotide 3' phosphodiesterase
Bt.27899.1.A1_at	0.550504777	8.847220933	40.10662404	1.01E-07	0.002429403	KPNA1	chr1	67961716	67962548	karyopherin alpha 1 (importin alpha 5)
Bt.11184.1.S1_at	0.808808127	7.732991359	40.10592375	1.01E-07	0.002429863	SFXN4	chr26	39774912	39775118	sideroflexin 4
Bt.12211.1.S1_at	-0.942989316	6.887291289	40.06297769	1.02E-07	0.002458229	PECI	chr23	51030880	51038737	peroxisomal D3,D2-enoyl-CoA isomerase
Bt.26310.1.A1_at	-1.4188589	6.644841545	40.02178297	1.03E-07	0.002485763	INPP4B	chr17	16807508	16857342	inositol polyphosphate-4-phosphatase, type II, 105kDa
Bt.8137.1.S1_at	1.06920236	4.811424541	39.9396446	1.05E-07	0.002541631	SOCS3	chr19	55417550	55418249	suppressor of cytokine signaling 3
Bt.27662.1.S1_at	1.027408199	6.2527734	39.91602814	1.06E-07	0.002557936	ANKRD24	chr7	19294775	19295559	ankyrin repeat domain 24
Bt.8906.1.S1_at	1.241790636	8.795145957	39.84494992	1.08E-07	0.002607672	LGALS9	chr19	19237446	19240407	lectin, galactoside-binding, soluble, 9
Bt.24515.1.S1_at	0.600230976	6.665471794	39.81948427	1.09E-07	0.002625736	---	chr13	39987129	39987963	---
Bt.9074.2.S1_at	0.914430054	6.408766802	39.8005848	1.09E-07	0.002639227	---	chr17	65837708	65838358	---
Bt.4414.1.S1_at	-1.398575927	8.00817167	39.74907092	1.11E-07	0.002676369	---	chr25	17774718	17774890	---
Bt.19945.2.A1_at	1.555653924	5.969213953	39.73224269	1.11E-07	0.002688621	---	chr24	61116555	61117234	---
Bt.9309.1.A1_at	0.963286946	8.69670445	39.73023046	1.11E-07	0.002690089	NFKB1	chr6	23818513	23821880	nuclear factor of kappa light polypeptide gene enhancer in B-cells 1
Bt.6156.1.S1_at	-0.794693357	9.259687271	39.6054991	1.15E-07	0.002782798	Apr-03	chr11	74505414	74507777	apoptosis related protein 3
Bt.17742.2.A1_at	0.948580466	5.422633994	39.53404068	1.18E-07	0.00283741	---	chr13	39987901	39988521	---
Bt.15942.1.A1_at	1.582110998	7.041040329	39.50662568	1.18E-07	0.002858658	SUSD3	chr8	88632633	88636920	sushi domain containing 3
Bt.3525.1.S1_at	1.532514976	11.21215254	39.4983348	1.19E-07	0.002865116	TMEM49	chr19	10047841	10048462	transmembrane protein 49
Bt.4111.1.A1_at	-0.868893718	6.992756714	39.35438729	1.23E-07	0.002979717	EFHC1	chr23	25380275	25395100	EF-hand domain (C-terminal) containing 1
Bt.20994.1.S1_at	-1.194897773	6.047194624	39.3406187	1.24E-07	0.002990927	---	chr7	57329873	57330356	---
Bt.19824.1.A1_at	1.209318513	6.842456285	39.33365618	1.24E-07	0.002996613	FLJ14213	chr15	66662321	66663146	hypothetical protein FLJ14213
Bt.13125.1.S1_s_at	3.666158797	7.56021486	39.32138172	1.25E-07	0.003006663	BNBD-4 /// DEFB1 /// DEFB5	chr27	6890403	6892323	neutrophil beta-defensin 4 /// defensin, beta 1 /// defensin, beta 5
Bt.21801.1.S1_at	0.753076972	10.32211379	39.24427128	1.27E-07	0.003070615	HNRNPL	chr18	48075686	48075863	heterogeneous nuclear ribonucleoprotein L
Bt.9182.1.S1_at	0.910735619	8.823556016	39.23934356	1.27E-07	0.003074749	ARF3	chr5	33907876	33909139	ADP-ribosylation factor 3
Bt.24175.1.A1_at	0.949468052	6.957791766	39.22743466	1.28E-07	0.003084766	---	chr19	28573026	28573670	---
Bt.20901.1.A1_at	1.2241213	4.185154855	39.21220755	1.28E-07	0.003097624	APOBEC3A	chr5	117616957	117619028	apolipoprotein B mRNA editing enzyme, catalytic polypeptide-like 3A
Bt.9179.2.S1_at	0.859679998	7.979794603	39.1545473	1.30E-07	0.003146821	---	chr19	53631540	53632214	---
Bt.3923.1.S1_at	1.293589961	5.014944678	39.08217046	1.33E-07	0.003209734	C1H21ORF63	chr1	2066664	2067072	chromosome 21 open reading frame 63 ortholog
Bt.24867.1.S1_at	-0.579082699	6.276602971	39.08098241	1.33E-07	0.003210777	---	chr3	98231598	98232361	---
Bt.28431.1.S1_at	-0.808560713	7.900622882	38.96961549	1.37E-07	0.003310196	---	chr2	98969019	98969677	---
Bt.8722.1.S1_at	0.82516144	6.73375091	38.96823796	1.37E-07	0.003311446	ACP2	chr15	77469021	77469359	acid phosphatase 2, lysosomal
Bt.4585.1.S1_at	0.969078942	7.731533982	38.95506748	1.38E-07	0.003323419	ACAT2	chrUn.004.1768	18378	20958	acetyl-Coenzyme A acetyltransferase 2
Bt.27240.1.A1_at	1.461695776	8.91802071	38.94350344	1.38E-07	0.00333397	SLCO4A1	chr13	55386215	55387059	Solute carrier organic anion transporter family, member 4A1
Bt.15554.1.A1_at	1.249463201	6.556210216	38.92544417	1.39E-07	0.003350516	---	NA	NA	NA	---
Bt.15892.1.S1_at	0.948129421	5.980568297	38.84722605	1.42E-07	0.003423177	---	chr19	49761533	49761967	---
Bt.25013.1.A1_at	-1.862782565	6.034879407	38.77627601	1.45E-07	0.003490513	---	chr9	9849236	9849598	---
Bt.25282.1.A1_at	-0.834437048	7.81069434	38.6418044	1.50E-07	0.003621961	CAPRIN2	chr5	84757079	84757186	caprin family member 2
Bt.1740.1.S1_at	1.485020271	9.191231226	38.53805449	1.54E-07	0.003726911	CRELD2	NA	NA	NA	cysteine-rich with EGF-like domains 2
Bt.21096.1.S1_at	0.979992648	10.1715731	38.48524856	1.57E-07	0.003781543	---	chr5	30763478	30764087	---
Bt.24652.1.A1_at	0.7960977	9.529340011	38.47425398	1.57E-07	0.003793023	PTPN2	chr24	44695497	44706190	protein tyrosine phosphatase, non-receptor type 2
Bt.7938.1.S1_at	1.309212237	10.64432506	38.47274297	1.57E-07	0.003794604	CTSS	chr3	21528258	21541219	cathepsin S
Bt.13267.1.S1_at	-0.482814369	9.48017742	38.38742593	1.61E-07	0.003884975	---	chr8	11149849	11150496	---
Bt.17672.1.S1_at	1.214088613	8.632254335	38.35230354	1.63E-07	0.003922829	ARHGEF2	chr3	16149632	16150327	Rho/rac guanine nucleotide exchange factor (GEF) 2
Bt.20426.2.S1_a_at	-0.722604084	9.190531952	38.2591265	1.67E-07	0.004025133	TMEM167B	chr3	36988383	36988674	Transmembrane protein 167B
Bt.13719.1.S1_at	0.781763992	5.739017295	38.23869966	1.68E-07	0.004047932	IL6ST	chr20	24827551	24834577	interleukin 6 signal transducer (gp130, oncostatin M receptor)
Bt.29148.1.A1_at	1.06088971	7.593273077	38.11099873	1.74E-07	0.004193553	LOC530325	chr10	61030772	61031440	similar to signal peptide peptidase-like 2A
Bt.9555.1.S1_at	0.822000987	7.229153222	38.10488702	1.74E-07	0.004200658	---	chr15	51878658	51879167	---
Bt.9217.1.A1_at	1.208912251	8.463672858	38.08007947	1.75E-07	0.004229628	LOC512672	chr23	28444445	28445087	Major histocompatibility complex, class I
Bt.9925.1.S1_at	0.98324113	6.596353638	38.04112037	1.77E-07	0.004275547	---	NA	NA	NA	---
Bt.13850.3.S1_a_at	1.01738069	6.895550884	38.03079139	1.78E-07	0.004287808	LYPLA1	chr14	21848051	21850522	lysophospholipase I
Bt.19479.1.A1_at	-1.093024163	9.104434777	38.02133926	1.78E-07	0.004299061	TNRC6C	chr19	55627026	55627808	trinucleotide repeat containing 6C
Bt.7215.1.S1_at	1.02936632	9.38832121	37.99204819	1.80E-07	0.004334128	ACADVL	chr19	27317420	27318314	acyl-coenzyme A dehydrogenase, very long chain
Bt.8897.1.S1_at	2.240994679	6.592274283	37.88699072	1.85E-07	0.004462381	C20orf114	chr13	63620861	63644380	von Ebner minor salivary gland protein
Bt.2939.1.A1_at	0.882297415	7.966377596	37.85957158	1.86E-07	0.004496503	MOV10	chr3	33148605	33150948	Mov10, Moloney leukemia virus 10, homolog (mouse)
Bt.13214.1.S1_at	1.036798019	7.346458794	37.84819442	1.87E-07	0.004510742	PRDM1	chr9	45918511	45918890	PR domain containing 1, with ZNF domain
Bt.24797.1.A1_at	0.657122039	5.387304575	37.68006928	1.96E-07	0.004726733	---	chr5	76063317	76064062	---
Bt.7338.1.S1_at	-0.762506402	7.45460467	37.67675317	1.96E-07	0.004731101	---	chr22	15225718	15225823	---
Bt.20822.1.A1_at	-0.614791516	9.155500861	37.67666809	1.96E-07	0.004731213	---	chr14	16327869	16337951	---
Bt.300.1.A1_at	0.76762088	3.435927124	37.6745255	1.96E-07	0.004734037	SULT1E1	chr6	88173910	88174692	sulfotransferase family 1E, estrogen-preferring, member 1
Bt.20444.1.S1_at	0.512515169	8.739886428	37.51152548	2.05E-07	0.004954142	---	NA	NA	NA	---
Bt.18509.1.A1_at	0.844845379	4.753378568	37.39892946	2.12E-07	0.005112414	---	chr17	75643840	75644425	---
Bt.17078.1.S1_at	1.108447216	5.869577135	37.35635055	2.14E-07	0.005173636	SEMA6A	chr7	36766337	36766918	sema domain, transmembrane domain (TM), and cytoplasmic domain, (semaphorin) 6A
Bt.3880.1.S1_at	0.94154117	11.41348237	37.35112599	2.15E-07	0.0051812	MARCKSL1	chr12	33502861	33503712	MARCKS-like 1
Bt.8995.1.A1_at	-1.130658027	8.435882832	37.32572471	2.16E-07	0.005218144	CRY1	chr5	75406432	75406815	cryptochrome 1 (photolyase-like)
Bt.16363.2.A1_at	1.041139961	6.266735495	37.30772774	2.17E-07	0.005244486	TMEM127	chr11	2646574	2649039	Transmembrane protein 127
Bt.2813.1.A1_at	-1.26171893	6.07797243	37.29122248	2.18E-07	0.005268767	PRKCA	chr19	64671994	64672552	Protein kinase C, alpha
Bt.2342.1.S1_at	0.794540202	9.542170824	37.28912163	2.18E-07	0.005271866	CDS2	chr13	47683321	47683992	CDP-diacylglycerol synthase (phosphatidate cytidylyltransferase) 2
Bt.27061.1.S1_at	-1.498843648	10.00099379	37.22102506	2.23E-07	0.005373353	TOB1 /// TOB1	chr19	37059087	37059534	transducer of ERBB2, 1 /// similar to Protein Tob1 (Transducer of erbB-2 1)
Bt.3080.1.S1_a_at	-0.594424713	11.57502648	37.20899134	2.23E-07	0.005391499	---	chr28	25872852	25873245	---
Bt.17311.1.A1_at	0.698886168	6.374340409	37.17171252	2.26E-07	0.00544812	RP2	chrUn.004.196	30632	54700	retinitis pigmentosa 2 (X-linked recessive)
Bt.26895.1.S1_at	-2.128079187	8.120478152	37.16849195	2.26E-07	0.005453041	LOC521099	chr19	63644914	63648066	similar to family with sequence similarity 20, member A
Bt.2236.1.S1_at	-1.363885572	10.00768825	37.10886598	2.30E-07	0.005544987	CREB3L1	chr15	76653721	76654108	CAMP responsive element binding protein 3-like 1
Bt.23128.3.S1_at	1.325712522	8.835177338	37.09285589	2.31E-07	0.005569951	PDIA4	chr4	116506266	116512205	protein disulfide isomerase family A, member 4
Bt.12745.3.S1_at	1.242457188	5.078680835	37.05151181	2.34E-07	0.005634961	ANTXR2	chr6	98102301	98154514	anthrax toxin receptor 2
Bt.28910.1.A1_at	-2.018870777	6.746180489	37.03830731	2.34E-07	0.005655891	---	NA	NA	NA	---
Bt.29637.1.S1_at	0.580596331	4.430308955	37.03328128	2.35E-07	0.005663878	---	chr17	50867276	50867603	---
Bt.9632.2.S1_at	1.317400767	7.206833288	36.96929195	2.39E-07	0.005766614	DMBT1	chr26	43060303	43062957	deleted in malignant brain tumors 1
Bt.21800.1.S1_at	1.235688369	9.320148664	36.95163244	2.40E-07	0.005795308	SEC24D	chr6	7476501	7477337	SEC24 family, member D (S. cerevisiae)
Bt.13522.1.S1_at	1.24878932	6.720266646	36.87137141	2.46E-07	0.005927615	---	chr18	62904189	62904823	---
Bt.13844.1.A1_at	0.581081794	8.702825808	36.8551566	2.47E-07	0.005954725	---	chr21	50296678	50297364	---
Bt.13815.1.S1_at	-0.501461891	6.585487492	36.82480748	2.49E-07	0.006005817	---	chr14	64550042	64550725	---
Bt.8421.1.A1_at	-0.865863252	10.16273463	36.82227359	2.49E-07	0.006010104	---	chr10	87892770	87893031	---
Bt.22785.1.S1_at	1.198262662	8.760085347	36.80405625	2.50E-07	0.006041015	CEBPB	NA	NA	NA	CCAAT/enhancer binding protein (C/EBP), beta
Bt.7763.1.S1_at	0.594221205	8.098107768	36.74572567	2.55E-07	0.006141115	TLE3	chr10	17176697	17177372	transducin-like enhancer of split 3 (E(sp1) homolog, Drosophila)
Bt.22362.1.S1_at	1.485082674	7.844820065	36.74046645	2.55E-07	0.006150225	SH3KBP1	chrX	75825021	75922627	SH3-domain kinase binding protein 1
Bt.21953.1.S1_at	-0.563411931	7.541616217	36.73958691	2.55E-07	0.00615175	LOC100139696	chr25	1032346	1033378	similar to Rhomboid-related protein 1 (RRP) (Rhomboid-like protein 1)
Bt.2411.1.S1_at	-0.894779314	7.07731043	36.72783757	2.56E-07	0.006172159	AMIGO1	chr3	36629138	36629390	adhesion molecule with Ig-like domain 1
Bt.25191.1.A1_at	-0.784069552	7.178993571	36.72376429	2.56E-07	0.00617925	FAM151B	chr7	81555477	81555830	hypothetical protein LOC535260
Bt.7625.1.S1_a_at	1.336051028	9.846217269	36.71047451	2.57E-07	0.006202448	NCF4	chr5	80934677	80940544	neutrophil cytosolic factor 4, 40kDa
Bt.3865.3.S1_a_at	-1.284050922	8.675538082	36.62699885	2.63E-07	0.006350255	C25H16orf14	chr25	1005029	1010008	chromosome 16 open reading frame 14 ortholog
Bt.10820.1.S1_at	-0.437652855	8.331265506	36.62647263	2.63E-07	0.006351198	---	chr11	99708671	99709238	---
Bt.29461.1.A1_at	-1.45213941	9.073117758	36.56051221	2.68E-07	0.006470613	---	chr28	3612759	3613356	---
Bt.4688.1.S1_a_at	-1.343636783	8.971483351	36.54885149	2.69E-07	0.006491967	TPCN1	chr17	64498246	64498618	two pore segment channel 1
Bt.16402.2.A1_s_at	1.070257876	6.829647248	36.53949816	2.70E-07	0.006509148	RIN3	chrUn.004.643	4783	32428	Ras and Rab interactor 3
Bt.24656.1.A1_at	0.56969945	4.154156992	36.39218996	2.81E-07	0.006786107	WIPF1	chr2	22887398	22894800	WAS/WASL interacting protein family, member 1
Bt.18320.1.A1_at	0.584791348	8.009157602	36.35133704	2.85E-07	0.006865079	---	chr19	24824594	24825250	---
Bt.13512.2.S1_at	-1.01935875	7.425647303	36.31467358	2.87E-07	0.00693677	DUS4L	chr4	50612747	50613402	dihydrouridine synthase 4-like (S. cerevisiae)
Bt.8990.1.S1_at	-0.711871816	8.086458367	36.31250485	2.88E-07	0.006941036	---	chr5	120180330	120180693	---
Bt.18623.1.A1_at	1.144006202	6.69532211	36.29144058	2.89E-07	0.006982605	MAPRE2	chr24	22978250	22978740	microtubule-associated protein, RP/EB family, member 2
Bt.18272.1.A1_at	-0.604758199	8.196368285	36.2875029	2.90E-07	0.006990405	---	chr23	16542699	16543295	---
Bt.28375.2.S1_a_at	-0.646309246	7.348325926	36.27957032	2.90E-07	0.007006145	---	chr5	50336006	50348763	---
Bt.28414.1.A1_at	-0.936567843	5.879177657	36.25108247	2.93E-07	0.007062979	---	chr5	27095110	27095765	---
Bt.1111.1.S1_at	-0.67037361	9.638502635	36.16426601	3.00E-07	0.007239172	MFSD1	chr1	110553943	110554130	major facilitator superfamily domain containing 1
Bt.16326.1.S1_at	1.247686156	7.384775814	36.12488874	3.03E-07	0.007320597	TMEM140	chr4	102511021	102511856	transmembrane protein 140
Bt.22576.3.S1_at	0.676092601	7.064492544	36.04635044	3.10E-07	0.007485874	PPP1R3D	chr13	57302612	57303257	protein phosphatase 1, regulatory (inhibitor) subunit 3D
Bt.9448.1.S2_at	0.813922297	11.58967745	35.99755988	3.15E-07	0.00759051	TPM3	chr3	17728611	17729319	tropomyosin 3
Bt.24209.1.S1_at	-1.171176923	7.842490774	35.95095129	3.19E-07	0.007691895	H1F0	chr5	116686644	116688870	H1 histone family, member 0
Bt.3948.1.S1_at	1.329853545	8.312753768	35.90016888	3.23E-07	0.007803974	CDH3	chr18	35035309	35035905	cadherin 3, type 1, P-cadherin (placental)
Bt.18404.1.S1_at	-1.122391869	6.913122378	35.87125012	3.26E-07	0.00786856	---	chr16	25890594	25891186	---
Bt.11245.1.S1_at	1.098515933	7.464363831	35.85272347	3.28E-07	0.007910231	MGC128424	chr7	61765109	61765914	hypothetical protein MGC128424
Bt.18290.1.A1_at	0.768111793	5.332439518	35.83746951	3.29E-07	0.007944714	TRAF3	chr21	67751826	67752463	TNF receptor-associated factor 3
Bt.16782.3.A1_at	-0.691228378	4.66733533	35.82595098	3.30E-07	0.007970857	ADSSL1	chrUn.004.177	206220	206769	Adenylosuccinate synthase like 1
Bt.1319.1.S1_at	-2.394405182	9.556317763	35.82325277	3.31E-07	0.007976994	ATF5	chr18	56225382	56225788	Activating transcription factor 5
Bt.1262.1.S1_at	0.526548223	8.304089963	35.82214279	3.31E-07	0.00797952	FUNDC2	NA	NA	NA	FUN14 domain containing 2
Bt.20554.1.S1_at	0.665652973	6.134303267	35.81357361	3.32E-07	0.007999049	LOC527410	chr13	77845492	77845979	Similar to PREX1 protein
Bt.17444.2.A1_at	1.100376205	8.953828395	35.7742037	3.35E-07	0.008089418	---	chr1	129548691	129549420	---
Bt.1472.1.S1_at	1.536301675	7.643419068	35.73787509	3.39E-07	0.008173754	IKBKE	chr16	3299957	3300300	inhibitor of kappa light polypeptide gene enhancer in B-cells, kinase epsilon
Bt.17810.1.S1_a_at	2.334401516	8.548867761	35.72494015	3.40E-07	0.008204004	RBP1	chr1	131869472	131896379	retinol binding protein 1, cellular
Bt.2519.1.S1_at	2.410318034	8.005839136	35.72288215	3.40E-07	0.008208827	PLAU	chr28	29177892	29183938	plasminogen activator, urokinase
Bt.14563.1.A1_at	-2.265293249	5.005172147	35.69974098	3.42E-07	0.008263271	---	chr18	49784925	49785489	---
Bt.19453.1.A1_at	1.075392852	4.866729019	35.6758023	3.45E-07	0.008319988	---	chr15	41199275	41200152	---
Bt.28389.1.A1_at	0.828137096	5.713763366	35.58303748	3.54E-07	0.008543649	ELL	chr7	4652113	4658379	elongation factor RNA polymerase II
Bt.17350.1.A1_at	-0.681147992	7.588645262	35.46803615	3.66E-07	0.008829683	---	chr16	35757942	35758658	---
Bt.15788.1.S1_a_at	1.516012989	6.862346187	35.46219266	3.67E-07	0.008844482	LOC507402	chr7	5677642	5680531	Similar to bone marrow stromal cell antigen 2
Bt.5170.1.S1_at	0.716579302	7.662276884	35.38435404	3.75E-07	0.009044104	GRHPR	chr8	64333211	64338931	glyoxylate reductase/hydroxypyruvate reductase
Bt.16014.1.S1_at	0.776749268	6.853665213	35.33054036	3.81E-07	0.009184862	TNFRSF1B	chr16	38242937	38246474	tumor necrosis factor receptor superfamily, member 1B
Bt.13530.1.S1_at	-0.832524194	9.202852401	35.3130679	3.83E-07	0.009231056	DCI	chr25	2274201	2276305	dodecenoyl-Coenzyme A delta isomerase (3,2 trans-enoyl-Coenzyme A isomerase)
Bt.25462.1.S1_at	0.983895865	7.772432272	35.27547452	3.87E-07	0.00933127	CDK6	chr4	10183088	10430042	cyclin-dependent kinase 6
Bt.8479.1.A1_at	1.044004621	5.71050899	35.26273328	3.88E-07	0.009365492	NOS2	chr19	19241806	19242228	nitric oxide synthase 2, inducible
Bt.24807.1.S1_at	-0.756263449	7.861267479	35.21950071	3.93E-07	0.009482595	VPS13D	chr16	37936537	37998215	vacuolar protein sorting 13 homolog D (S. cerevisiae)
Bt.8222.2.S1_a_at	-0.967468716	5.521382179	35.19997451	3.95E-07	0.009535986	TMEM139	chr4	110728982	110729507	transmembrane protein 139
Bt.20550.1.S1_at	-0.537552688	8.223167265	35.14745634	4.01E-07	0.009681154	C1H21ORF2	chr1	147200072	147200235	chromosome 21 open reading frame 2 ortholog
Bt.21929.2.S1_at	0.665200156	6.860837474	35.13763921	4.02E-07	0.009708545	---	chr2	65785695	65786394	---
Bt.18166.1.A1_at	-0.747882946	6.999838537	35.13204164	4.03E-07	0.009724199	RAB11FIP2	chrUn.004.895	49321	56406	RAB11 family interacting protein 2 (class I)
Bt.23128.1.S1_at	1.254320619	9.802230029	35.1059613	4.06E-07	0.009797485	PDIA4	chr4	116504212	116505010	Protein disulfide isomerase family A, member 4
Bt.27371.1.S1_at	-0.68773112	7.13143617	35.05869267	4.12E-07	0.009931786	---	chr10	70853547	70853729	---
Bt.13225.1.S1_at	-0.620898681	6.767873139	35.05445924	4.12E-07	0.009943908	---	chrUn.004.287	93851	94567	---
Bt.19636.1.A1_at	0.993286295	4.435928535	35.03251932	4.15E-07	0.010006978	PTPN5	chr29	27278591	27279018	Protein tyrosine phosphatase, non-receptor type 5 (striatum-enriched)
Bt.26005.1.A1_at	0.855921278	8.046922093	35.02629226	4.15E-07	0.010024955	CRKRS	chr19	41177308	41178140	Cdc2-related kinase, arginine/serine-rich
Bt.21247.1.S1_at	-0.837654255	7.014197665	35.00214206	4.18E-07	0.010094993	---	chr25	40985280	40985689	---
Bt.1792.1.S1_at	-0.952571009	8.849760475	34.99625785	4.19E-07	0.010112136	BDH2	chr6	23369372	23390229	3-hydroxybutyrate dehydrogenase, type 2
Bt.11109.1.S1_at	1.092374406	4.844467698	34.94113667	4.26E-07	0.010274206	---	chrX	61413214	61413849	---
Bt.10333.1.S1_at	-1.00528937	7.569700283	34.90375875	4.30E-07	0.01038565	LOC538506	chr18	10883226	10883568	Similar to Genetic suppressor element 1
Bt.250.1.S1_at	0.717346333	8.366421978	34.85215037	4.37E-07	0.010541605	NMT1	chr19	46182974	46213789	N-myristoyltransferase 1
Bt.14198.1.S1_at	2.566334048	7.382255615	34.8512768	4.37E-07	0.010544266	LOC100270756	chr5	73892587	73893427	hypothetical protein LOC100270756
Bt.21929.1.S1_at	1.401032288	9.328617763	34.82083891	4.41E-07	0.010637418	---	chr2	65784878	65785237	---
Bt.19936.1.A1_at	-1.205607777	8.02239247	34.81277568	4.42E-07	0.010662238	---	chr14	41008164	41008827	---
Bt.22300.1.S1_at	-0.628549153	6.165015348	34.78498951	4.45E-07	0.010748235	RTTN	chr24	7334848	7343719	rotatin
Bt.25013.2.S1_at	-1.417841857	7.197248647	34.736689	4.52E-07	0.010899453	---	chr9	9849453	9849930	---
Bt.18428.1.A1_at	-0.966935825	7.127048783	34.70405685	4.56E-07	0.011002876	---	chr25	29674637	29676197	---
Bt.22822.1.S1_at	-1.202668735	9.443550056	34.68504464	4.59E-07	0.011063605	LOC790001 /// TMEM17	chrUn.004.798	6781	6857	similar to transmembrane protein 17 /// transmembrane protein 17
Bt.29552.1.A1_at	1.069584901	7.135890123	34.68411297	4.59E-07	0.01106659	---	chrUn.004.59	9249	9865	---
Bt.14031.1.S1_at	1.53337695	10.25792712	34.6732065	4.60E-07	0.011101595	SDC4	chr13	74431308	74431411	Syndecan 4
Bt.2394.1.S1_at	0.781756717	11.17845884	34.67020448	4.61E-07	0.011111251	PSMD11	chr19	17484542	17490785	proteasome (prosome, macropain) 26S subunit, non-ATPase, 11
Bt.20020.2.S1_at	-0.727193047	6.496656246	34.6395315	4.65E-07	0.011210411	HABP4	chr8	87370620	87370992	hyaluronan binding protein 4
Bt.4638.1.S1_at	0.829463526	8.311886283	34.60749077	4.69E-07	0.011314983	SMARCB1	chr17	74539523	74543148	SWI/SNF related, matrix associated, actin dependent regulator of chromatin, subfamily b, member 1
Bt.1536.1.A1_at	0.812920727	9.50282613	34.58016091	4.73E-07	0.011404985	NFKBIE	chr23	18399580	18400110	Nuclear factor of kappa light polypeptide gene enhancer in B-cells inhibitor, epsilon
Bt.21801.2.S1_at	0.857430665	9.986681826	34.54166769	4.78E-07	0.011533022	HNRNPL	chr18	48075801	48078033	heterogeneous nuclear ribonucleoprotein L
Bt.3076.1.S1_at	0.596939092	8.421576791	34.51995699	4.81E-07	0.0116059	STX4	chr25	28988687	28989027	syntaxin 4
Bt.7916.1.S1_at	0.757938417	10.90277313	34.51216827	4.82E-07	0.011632162	LOC617690	chr22	61098139	61099901	similar to ribophorin I
Bt.13608.1.A1_at	0.744095602	8.083200703	34.5021327	4.84E-07	0.011666091	---	chr14	23167068	23167511	---
Bt.278.1.S1_at	3.526113056	12.73636866	34.49517628	4.84E-07	0.011689671	SAA3	chr29	27684332	27688088	serum amyloid A 3
Bt.2813.2.S1_at	-0.884407046	6.824169269	34.4614689	4.89E-07	0.011804635	PRKCA	chr19	64671551	64672159	Protein kinase C, alpha
Bt.5096.1.S1_at	0.728884009	9.670182441	34.44898378	4.91E-07	0.011847517	CCT3	chr3	15835019	15837446	chaperonin containing TCP1, subunit 3 (gamma)
Bt.7083.1.S1_at	-0.799971029	6.891547297	34.43407527	4.93E-07	0.011898936	ZNF527	chr18	46847745	46848135	zinc finger protein 527
Bt.27627.1.A1_at	-1.279123917	8.298457503	34.43234971	4.93E-07	0.011904903	SNTA1	chr13	63747367	63747681	syntrophin, alpha 1 (dystrophin-associated protein A1, 59kDa, acidic component)
Bt.4009.3.S1_at	-0.730662736	7.507441837	34.4242136	4.95E-07	0.011933077	LOC616329	chr18	65785966	65786549	similar to Zinc finger protein 606 (Zinc finger protein 328)
Bt.468.1.S1_at	0.848676607	3.968834855	34.4061965	4.97E-07	0.011995717	CFTR	chr4	52787070	53019625	cystic fibrosis transmembrane conductance regulator (ATP-binding cassette sub-family C, member 7)
Bt.26744.1.A1_at	1.144081552	6.54947448	34.32995719	5.08E-07	0.012264606	---	chrUn.004.171	188543	189327	---
Bt.27199.1.S1_at	0.848143936	7.518598731	34.31626872	5.10E-07	0.012313548	MKLN1	chr4	98396858	98424004	muskelin 1, intracellular mediator containing kelch motifs
Bt.3887.1.S1_at	1.54847651	8.101779598	34.30994516	5.11E-07	0.012336227	STX2	chr17	48867980	48868211	Syntaxin 2
Bt.14570.1.A1_at	-1.373002299	6.38982138	34.26573729	5.18E-07	0.012495995	ABAT	chr25	8536882	8537904	4-aminobutyrate aminotransferase
Bt.5145.1.S1_at	0.508763149	8.562891991	34.23864747	5.22E-07	0.012594966	FAM40A	chr3	36050536	36051259	hypothetical protein LOC511120
Bt.26582.1.S1_at	-0.50460976	8.085496851	34.23661506	5.22E-07	0.012602425	TM2D1	chr3	90367582	90367904	TM2 domain containing 1
Bt.24898.1.S1_at	0.599591406	5.609460191	34.22079061	5.25E-07	0.012660654	TMEM185A	chr2	84200470	84200855	transmembrane protein 185A
Bt.13391.1.S1_at	0.515350188	9.501716019	34.21169856	5.26E-07	0.012694237	CAPZA2	chr4	53601599	53601827	Capping protein (actin filament) muscle Z-line, alpha 2
Bt.23192.1.S1_at	0.759287443	10.85195694	34.17333557	5.32E-07	0.012836966	ARPC1B	chr12	56596119	56596928	actin related protein 2/3 complex, subunit 1B, 41kDa
Bt.5328.1.S1_at	1.039210155	4.847238013	34.17319829	5.32E-07	0.01283748	CCDC69	chr7	62099730	62100140	coiled-coil domain containing 69
Bt.21482.1.A1_at	0.985998036	5.886895614	34.16308522	5.34E-07	0.012875386	PRDM1	chr9	45919291	45920036	PR domain containing 1, with ZNF domain
Bt.28723.1.A1_at	1.871713419	7.47579673	34.14633818	5.36E-07	0.012938415	RASL11B	chr6	71163131	71163765	RAS-like, family 11, member B
Bt.13605.1.A1_at	0.963032359	9.357370852	34.06901359	5.48E-07	0.013233648	---	chr23	41358644	41358806	---
Bt.8377.1.S1_at	-0.889041742	7.18038935	34.03081127	5.55E-07	0.013382101	---	chr7	108284702	108285345	---
Bt.16770.1.A1_at	-1.338928922	6.780593043	34.02993285	5.55E-07	0.013385535	---	chr9	9850294	9850780	---
Bt.4013.1.S1_at	0.810641342	6.967044764	33.98017989	5.63E-07	0.013581541	PAFAH2	chr2	131350466	131386781	platelet-activating factor acetylhydrolase 2, 40kDa
Bt.16118.1.S1_at	1.260795898	11.64726895	33.96952914	5.65E-07	0.013623889	---	chr5	108157082	108161131	---
Bt.13489.1.S1_at	-1.053818959	9.830533233	33.96436186	5.66E-07	0.013644484	---	chr28	34505268	34505959	---
Bt.10281.1.S1_at	-0.892282129	5.050694154	33.95860476	5.66E-07	0.013667469	MYBL2	chr13	74976598	74977183	v-myb myeloblastosis viral oncogene homolog (avian)-like 2
Bt.546.1.S1_at	-1.597033229	7.37857023	33.82461436	5.89E-07	0.014214006	KCNMA1	NA	NA	NA	potassium large conductance calcium-activated channel, subfamily M, alpha member 1
Bt.5531.1.S1_at	-0.669985831	6.656763976	33.77109377	5.98E-07	0.014438657	---	chr15	26407022	26407539	---
Bt.9675.1.S1_at	2.818349747	8.998852428	33.7073944	6.10E-07	0.014710883	---	chr19	13787956	13788151	---
Bt.16340.1.A1_at	1.467329918	4.831678733	33.69815986	6.11E-07	0.014750791	FLJ32810	chrUn.004.1073	28906	43676	hypothetical protein LOC508009
Bt.21015.1.S1_at	0.712251256	9.087822112	33.69250241	6.12E-07	0.014775297	CRAT	chr11	103242118	103242917	carnitine acetyltransferase
Bt.9070.2.S1_at	0.750400062	7.385984065	33.66322376	6.18E-07	0.014902799	---	chr25	43718110	43718444	---
Bt.3551.1.S1_at	1.596534909	8.279829134	33.62864626	6.24E-07	0.01505486	SLC17A9	chr13	55135929	55136768	solute carrier family 17, member 9
Bt.25055.1.A1_at	0.976447674	6.293391309	33.6125442	6.27E-07	0.015126225	IPMK	chr26	811473	812252	Inositol polyphosphate multikinase
Bt.20985.1.S1_at	-0.516851086	9.517297636	33.55004157	6.39E-07	0.015406609	---	chr26	39335562	39336195	---
Bt.13765.1.S1_at	1.320882611	6.731567777	33.54956422	6.39E-07	0.015408771	---	NA	NA	NA	---
Bt.9956.1.S1_at	0.721196564	9.81313949	33.47307104	6.53E-07	0.015759382	TXNDC17	chr19	25336232	25338448	thioredoxin domain containing 17
Bt.16484.1.A1_at	-0.847053934	7.333471222	33.46789919	6.54E-07	0.015783387	PTER	chr13	30815582	30816267	phosphotriesterase related
Bt.13410.1.S1_at	1.0824451	7.128482022	33.45234909	6.57E-07	0.015855792	RPS6KA3	chrX	75372708	75373647	ribosomal protein S6 kinase, 90kDa, polypeptide 3
Bt.25087.3.S1_at	1.268581087	6.692568504	33.4517397	6.57E-07	0.015858636	LOC100139988	chr11	30130173	30135085	similar to ras-like protein TC10
Bt.4930.1.S1_at	0.929457392	7.09126275	33.45030072	6.58E-07	0.015865355	---	chr5	61695947	61696716	---
Bt.2263.1.A1_at	0.900161159	8.09329584	33.4240862	6.63E-07	0.015988281	---	chr25	27470682	27471369	---
Bt.13922.1.A1_at	-0.660799649	5.932433116	33.38766263	6.70E-07	0.016160736	HES6	chr3	125197804	125198472	hairy and enhancer of split 6 (Drosophila)
Bt.22021.1.S1_at	1.261463138	7.861410326	33.38527621	6.70E-07	0.016172102	LOC506759	chr3	11707635	11717039	Similar to interferon activated gene 203
Bt.9468.1.S1_at	0.754504529	6.421250807	33.37793225	6.72E-07	0.016207135	---	chr8	91284724	91284970	---
Bt.10893.1.S1_at	1.292560947	6.822569622	33.33009077	6.81E-07	0.0164373	---	chr26	44463746	44464255	---
Bt.20419.2.S1_a_at	1.055300959	7.005274997	33.28081777	6.91E-07	0.016677929	---	chr23	28231020	28231341	---
Bt.26735.1.S1_at	1.719001549	6.368190258	33.19873051	7.08E-07	0.017087027	SLC46A2	chr8	107373180	107373913	solute carrier family 46, member 2
Bt.27151.2.S1_at	1.079658349	5.128870477	33.19585625	7.09E-07	0.01710154	LOC100137734	chr25	38236898	38237547	similar to Paired immunoglobulin-like type 2 receptor alpha precursor (Inhibitory receptor PILR-alpha) (Cell surface receptor FDF03)
Bt.5104.1.S1_at	0.769766008	9.340581649	33.16939854	7.14E-07	0.017235742	OTUB1	chr29	44099152	44100018	OTU domain, ubiquitin aldehyde binding 1
Bt.27422.1.A1_at	-0.819742329	4.535007182	33.16704485	7.15E-07	0.017247734	ZMYND12	chr3	110689102	110695926	zinc finger, MYND-type containing 12
Bt.9552.1.S1_at	1.107865104	7.156913663	33.13995567	7.21E-07	0.017386381	---	chr29	45474771	45475165	---
Bt.13289.1.S1_at	1.590375177	9.437613398	33.13579585	7.21E-07	0.017407775	---	chr28	17008517	17009216	---
Bt.8750.1.S1_at	0.668098401	7.304275129	33.12964622	7.23E-07	0.017439453	---	chr14	2417961	2418538	---
Bt.5604.1.A1_at	1.302658131	8.350389663	33.02741832	7.45E-07	0.01797497	---	chr21	20459798	20460172	---
Bt.23399.1.S1_at	1.473364036	8.556705759	33.01288934	7.48E-07	0.018052464	PKM2	chr10	19412306	19414024	pyruvate kinase, muscle
Bt.15287.1.A1_at	0.386919964	3.557144891	33.00365217	7.50E-07	0.018101915	---	NA	NA	NA	---
Bt.4317.2.A1_at	1.8861348	6.054135906	32.97675505	7.56E-07	0.018246715	PRKCD	chr22	51684561	51685605	protein kinase C, delta
Bt.26983.1.S1_at	1.187225751	7.281921556	32.90576013	7.72E-07	0.018634766	CASP1	chr15	2088186	2095362	caspase 1, apoptosis-related cysteine peptidase (interleukin 1, beta, convertase)
Bt.17184.1.A1_at	0.979071443	4.652314418	32.89148889	7.76E-07	0.018713807	LOC525479	chr13	62405870	62406413	Similar to Uncharacterized protein C20orf160
Bt.28936.1.S1_at	1.232226044	6.738211282	32.88277898	7.78E-07	0.018762219	---	chr3	28550003	28550672	---
Bt.27824.2.S1_at	-0.724054139	5.579000558	32.87799462	7.79E-07	0.018788868	VGLL1	chrX	9973939	9989321	vestigial like 1 (Drosophila)
Bt.13789.1.A1_at	1.489766575	11.24896815	32.83741531	7.88E-07	0.019016491	CD14	chr7	51084087	51084719	CD14 molecule
Bt.28406.1.S1_at	1.682500266	6.727920196	32.83261083	7.89E-07	0.019043631	---	chr3	8753089	8753765	---
Bt.5027.1.A1_at	-1.107591009	7.976718218	32.80166407	7.97E-07	0.019219422	PEG3	chr18	64351464	64352202	paternally expressed 3
Bt.9057.1.A1_at	0.539767488	11.4108214	32.75599231	8.07E-07	0.019481963	TFG	chr1	46297177	46297996	TRK-fused gene
Bt.28700.1.S1_at	1.29436823	7.349554707	32.75265535	8.08E-07	0.019501292	PQLC3	chr11	89361456	89362099	PQ loop repeat containing 3
Bt.23174.2.S1_at	1.694271232	10.22565972	32.74464047	8.10E-07	0.019547799	CLIC1	chr23	27382082	27384690	chloride intracellular channel 1
Bt.20855.1.S1_at	1.933369819	7.213242883	32.69714053	8.22E-07	0.019825812	PDZK1IP1	chr3	105952535	105957961	PDZK1 interacting protein 1
Bt.18472.1.S1_at	-0.649697701	4.382589106	32.69308944	8.23E-07	0.019849713	---	chr2	21398165	21398446	---
Bt.7043.2.S1_a_at	1.687144592	7.173693108	32.6734168	8.28E-07	0.019966211	VCAM1	chr3	45507451	45529762	vascular cell adhesion molecule 1
Bt.24492.1.S1_at	0.762904864	8.069307729	32.66595738	8.29E-07	0.020010571	STAT2	chr5	61573694	61574386	signal transducer and activator of transcription 2, 113kDa
Bt.24531.1.S1_at	1.004796649	7.69684973	32.65482432	8.32E-07	0.020076969	IL4R	chr25	26665685	26666073	interleukin 4 receptor
Bt.24847.1.S1_at	-0.872986969	8.129038023	32.59632063	8.47E-07	0.020429697	LOC510604	chr29	13078293	13078644	similar to Pre-mRNA cleavage complex 2 protein Pcf11 (Pre-mRNA cleavage complex II protein Pcf11)
Bt.13670.1.S2_at	1.282929525	8.549434233	32.57515327	8.52E-07	0.02055891	ALPL	chr2	135666761	135666894	alkaline phosphatase, liver/bone/kidney
Bt.9353.1.S1_at	0.544523952	7.350678363	32.57444118	8.52E-07	0.020563271	EMILIN2	chr24	38532380	38532871	elastin microfibril interfacer 2
Bt.14624.2.S1_at	1.025786474	8.695308193	32.55494218	8.57E-07	0.020683083	PSMD14	chr2	36120975	36128207	proteasome (prosome, macropain) 26S subunit, non-ATPase, 14
Bt.15828.2.S1_at	1.221718059	10.42370581	32.53949677	8.61E-07	0.020778506	TRIB1	chr14	14240381	14240914	tribbles homolog 1 (Drosophila)
Bt.10373.2.S1_a_at	0.660600211	5.497054722	32.51404847	8.68E-07	0.020936733	SRGAP2	chr16	3259643	3260816	Similar to SLIT-ROBO Rho GTPase activating protein 2
Bt.4975.1.S1_at	-0.582328568	8.51685919	32.50966208	8.69E-07	0.020964132	BRF1	chrUn.004.1116	14628	14807	similar to Transcription factor IIIB 90 kDa subunit (TFIIIB90) (hTFIIIB90) (B-related factor 1) (BRF-1) (hBRF) (TATA box-binding protein-associated factor, RNA polymerase III, subunit 2) (TAF3B2)
Bt.3624.1.S1_at	1.029814396	9.266341884	32.49255472	8.73E-07	0.021071353	PSMB10	chr18	34439807	34441934	proteasome (prosome, macropain) subunit, beta type, 10
Bt.4392.2.A1_at	-1.025884757	8.016592224	32.36136746	9.08E-07	0.021912882	---	chr14	41016875	41017346	---
Bt.28747.1.S1_at	-0.81789008	5.516898519	32.34019999	9.14E-07	0.022051926	SLC6A20	chr22	54930882	54931131	Solute carrier family 6 (proline IMINO transporter), member 20
Bt.2821.1.S1_at	0.610735687	10.59091788	32.26403064	9.35E-07	0.022559946	PSMB7	chr11	98624308	98879653	proteasome (prosome, macropain) subunit, beta type, 7
Bt.16073.1.A1_at	0.759116135	6.989460083	32.24640131	9.40E-07	0.022679262	SORL1	chr15	30787794	30788376	sortilin-related receptor, L(DLR class) A repeats-containing
Bt.15615.1.S1_at	0.987037102	7.027008936	32.22923696	9.45E-07	0.022796065	GNAO1	chr18	24678236	24679046	guanine nucleotide binding protein (G protein), alpha activating activity polypeptide O
Bt.3321.1.S1_at	-0.524466121	9.207240329	32.21705476	9.48E-07	0.022879347	---	chr12	11205885	11206366	---
Bt.27421.1.S1_at	0.889044715	6.053720578	32.15220787	9.67E-07	0.023328049	ARHGEF2	chr3	16139796	16144856	rho/rac guanine nucleotide exchange factor (GEF) 2
Bt.19825.1.S1_at	-1.500911525	4.439448117	32.14802193	9.68E-07	0.023357328	UGT2B10	chr6	87240574	87241375	UDP glucuronosyltransferase 2 family, polypeptide B10
Bt.18336.1.A1_at	-0.748778175	7.71932401	32.14010952	9.70E-07	0.023412777	---	chr20	15495443	15496139	---
Bt.21678.1.S1_at	0.638060377	10.91866064	32.13813873	9.71E-07	0.023426609	TAPBP	chr23	7767041	7767719	TAP binding protein (tapasin)
Bt.23553.1.S1_at	0.539632967	9.12968438	32.12959712	9.73E-07	0.023486659	ZMAT2	chr7	51151988	51152588	zinc finger, matrin type 2
Bt.20329.1.A1_at	-1.154987997	7.621354637	32.05507526	9.95E-07	0.024017447	ARL4D	chr19	44752730	44753578	ADP-ribosylation factor-like 4D
Bt.24272.1.S1_at	0.653454242	8.76241512	32.03103276	1.00E-06	0.024191357	---	chr15	28407360	28407974	---
Bt.17371.1.A1_at	-3.508955975	5.396666345	32.02696881	1.00E-06	0.024220883	LOC515994	chr20	15472786	15495411	hypothetical LOC515994
Bt.19097.1.A1_at	1.603777127	8.19907402	32.02284227	1.01E-06	0.024250903	---	chr5	71122092	71123167	---
Bt.29009.1.A1_at	-1.983872418	9.217530881	32.0160671	1.01E-06	0.024300275	ANG	chr10	28258258	28258853	angiogenin, ribonuclease, RNase A family, 5
Bt.19592.1.A1_at	0.837450732	3.473669045	32.01292182	1.01E-06	0.024323231	AQP9	chr9	13833820	13834453	aquaporin 9
Bt.21384.1.A1_at	0.769290857	6.427314918	31.97130268	1.02E-06	0.024629136	UBE3B	chr17	66982520	66983692	Ubiquitin protein ligase E3B
Bt.7116.1.A1_at	-1.001379321	7.403366908	31.93927326	1.03E-06	0.024867295	SIAE	chr29	29579018	29581773	sialic acid acetylesterase
Bt.12745.2.A1_at	0.926116476	7.095485318	31.92405213	1.04E-06	0.024981317	ANTXR2	chr6	98078152	98132475	anthrax toxin receptor 2
Bt.27689.1.A1_at	-1.337120651	7.059700698	31.92247278	1.04E-06	0.024993179	WISP2	chr13	73888502	73889193	WNT1 inducible signaling pathway protein 2
Bt.28130.1.S1_at	1.074827985	6.239791813	31.90098853	1.04E-06	0.025155131	ALDH3A2	chr19	34837561	34838111	Aldehyde dehydrogenase 3 family, member A2
Bt.8356.1.S1_at	0.637950486	10.72851983	31.89945571	1.04E-06	0.025166727	TMED10	chr10	88843978	88845500	transmembrane emp24-like trafficking protein 10 (yeast)
Bt.2575.1.S1_at	0.720593014	11.28609415	31.88312168	1.05E-06	0.025290649	PSME1	chr10	21292116	21294077	proteasome (prosome, macropain) activator subunit 1 (PA28 alpha)
Bt.1536.2.S1_a_at	0.965220605	5.783032904	31.84918685	1.06E-06	0.025550149	NFKBIE	chr23	18401302	18403602	nuclear factor of kappa light polypeptide gene enhancer in B-cells inhibitor, epsilon
Bt.3007.1.S1_at	-0.796913927	6.833953495	31.83752215	1.06E-06	0.025639991	TCFL5	chr13	55223578	55233879	transcription factor-like 5 (basic helix-loop-helix)
Bt.4221.1.S1_at	-0.685060233	8.818699	31.75193595	1.09E-06	0.026309372	---	chr19	21577767	21578002	---
Bt.20798.1.S1_at	1.06718362	4.986063706	31.74895141	1.09E-06	0.026333041	---	chr5	117619079	117619274	---
Bt.3890.1.S1_at	0.663568486	10.6175326	31.7372682	1.10E-06	0.026425913	TNFRSF1A	chr5	110812537	110825358	tumor necrosis factor receptor superfamily, member 1A
Bt.19564.1.A1_at	0.599419043	5.535046771	31.70512333	1.11E-06	0.026683209	CRTC3	chr21	21778214	21822658	CREB regulated transcription coactivator 3
Bt.1974.1.S1_at	2.078004624	7.228020451	31.64018083	1.13E-06	0.027211055	RASL11B	chr6	71164255	71164396	RAS-like, family 11, member B
Bt.20598.1.S1_at	-1.011953781	7.235628204	31.62865949	1.13E-06	0.027305834	DHRS12	chr12	20671615	20673250	dehydrogenase/reductase (SDR family) member 12
Bt.18006.1.S1_at	-0.642754387	10.20981337	31.62608091	1.13E-06	0.027327094	MPZL1	chr3	1478300	1478965	myelin protein zero-like 1
Bt.2590.1.A1_at	1.293799855	8.03696424	31.56866605	1.15E-06	0.027804977	LOC520939	chr7	7161053	7161704	similar to Krueppel-like factor 2 (Lung krueppel-like factor)
Bt.17741.1.A1_at	-0.734164843	7.045048309	31.56621861	1.15E-06	0.027825541	ST7L	chr3	33295577	33296349	Suppression of tumorigenicity 7 like
Bt.28764.1.A1_at	-0.772940306	6.175046006	31.52597058	1.17E-06	0.028166008	VRK3	chr18	59152637	59153211	vaccinia related kinase 3
Bt.24817.1.S1_at	-1.295623886	6.111292566	31.49186125	1.18E-06	0.028457958	ACYP2	chr11	38453231	38453753	acylphosphatase 2, muscle type
Bt.9719.2.A1_at	-0.726976945	6.758791966	31.48468306	1.18E-06	0.0285198	---	chr7	71470248	71470532	---
Bt.29341.1.A1_at	-0.864143045	7.379446654	31.47261771	1.19E-06	0.028624063	---	chr1	90381622	90382309	---
Bt.16743.1.A1_at	-0.755594937	5.421510775	31.46456326	1.19E-06	0.028693888	LOC100140123	chr25	3347948	3348578	similar to zinc finger protein 75
Bt.1563.1.S1_at	-0.811551681	9.212938038	31.45338366	1.19E-06	0.028791101	TOB2	chr5	119695107	119695336	transducer of ERBB2, 2
Bt.5528.1.S1_at	-2.33458872	10.39488205	31.43343569	1.20E-06	0.028965415	SLC7A5	chr18	12563358	12592298	solute carrier family 7 (cationic amino acid transporter, y+ system), member 5
Bt.27434.1.A1_at	-0.458196121	8.078305475	31.41869012	1.21E-06	0.029094978	BPHL	chr23	51488135	51488886	Biphenyl hydrolase-like (serine hydrolase)
Bt.22012.1.S1_at	-0.90629436	6.420413672	31.41486154	1.21E-06	0.029128717	---	chr15	83909079	83909402	---
Bt.12419.1.S1_at	-0.516959898	9.719007396	31.40273872	1.21E-06	0.029235819	---	chr16	26672420	26672630	---
Bt.4714.1.S1_at	2.065706187	5.961786288	31.39716533	1.21E-06	0.029285197	MMP9	chr13	75519657	75526984	matrix metallopeptidase 9 (gelatinase B, 92kDa gelatinase, 92kDa type IV collagenase)
Bt.27239.1.A1_at	1.089250445	6.540048665	31.38791798	1.22E-06	0.029367316	MLKL	chr18	1498010	1512176	mixed lineage kinase domain-like
Bt.8436.1.S1_at	1.353896477	7.221585998	31.35941289	1.23E-06	0.029621971	IFI6	chr2	129861266	129864864	interferon, alpha-inducible protein 6
Bt.22462.1.A1_at	-0.475681744	6.342825646	31.33276515	1.24E-06	0.029862122	ZNF180	chr18	52074777	52083234	zinc finger protein 180
Bt.10884.1.S1_at	1.04655401	9.961050178	31.31170175	1.25E-06	0.030053387	---	chr4	10173585	10174114	---
Bt.13712.1.S1_at	-1.473769459	6.856482581	31.27684825	1.26E-06	0.030372693	SLC1A4	chr11	65191142	65193996	solute carrier family 1 (glutamate/neutral amino acid transporter), member 4
Bt.9225.1.A1_at	0.785206373	6.547614702	31.23842093	1.27E-06	0.030728856	HK3	chr7	37632563	37633738	hexokinase 3 (white cell)
Bt.9179.1.A1_at	0.783671333	6.8567028	31.22164124	1.28E-06	0.030885747	---	chr19	53630956	53631604	---
Bt.8082.1.S1_at	1.025975869	8.823379496	31.20768677	1.29E-06	0.03101686	PHC2	chr2	124579684	124580485	polyhomeotic homolog 2 (Drosophila)
Bt.6460.1.S1_at	1.267018949	11.14469422	31.20021628	1.29E-06	0.03108729	PDIA6	chr11	89620267	89626744	protein disulfide isomerase family A, member 6
Bt.16135.1.A1_at	-0.53125248	4.631497002	31.19387909	1.29E-06	0.031147167	DARS2	chr16	52464423	52465097	aspartyl-tRNA synthetase 2, mitochondrial
Bt.26286.1.A1_at	1.060101823	7.877232671	31.17339697	1.30E-06	0.031341518	---	NA	NA	NA	---
Bt.20096.2.S1_a_at	1.453177673	7.473871106	31.1685876	1.30E-06	0.031387337	FXYD5	chr18	45302871	45310514	FXYD domain containing ion transport regulator 5
Bt.5261.1.S1_at	-0.405676355	9.41537307	31.13230379	1.32E-06	0.031735279	GPAA1	chr14	584700	585721	glycosylphosphatidylinositol anchor attachment protein 1 homolog (yeast)
Bt.4827.1.S1_at	-0.879718744	10.45350278	31.11008083	1.32E-06	0.031950376	---	chr17	56657209	56657941	---
Bt.8745.1.S1_at	1.629556513	7.907475132	31.08290538	1.34E-06	0.032215483	ZC3H12A	chr3	115599273	115599620	zinc finger CCCH-type containing 12A
Bt.26760.1.S1_at	1.148305253	6.990160903	31.07346247	1.34E-06	0.03230814	ARRDC2	chr7	5107386	5108203	arrestin domain containing 2
Bt.4280.1.A1_at	-0.426518466	9.219566817	31.05277348	1.35E-06	0.032512123	TXNDC12	chr3	101062920	101063583	thioredoxin domain containing 12 (endoplasmic reticulum)
Bt.9344.1.S1_at	-0.715291125	7.956055702	31.04454823	1.35E-06	0.032593594	---	chr24	46246587	46246842	---
Bt.20245.1.S1_at	1.386880668	7.614678459	31.03849109	1.35E-06	0.032653726	PLEKHO1	chr3	22012973	22013247	pleckstrin homology domain containing, family O member 1
Bt.546.2.S1_at	-1.022434981	5.804012028	31.03387563	1.36E-06	0.032699624	KCNMA1	chr28	32073129	32253541	potassium large conductance calcium-activated channel, subfamily M, alpha member 1
Bt.26422.1.A1_at	-0.964554015	6.183738613	31.01415674	1.36E-06	0.032896478	---	chr9	92002475	92002843	---
Bt.28035.1.S1_at	-0.652823	8.701949888	30.99419399	1.37E-06	0.033097029	FITM2	chr13	73510421	73511049	fat storage-inducing transmembrane protein 2
Bt.28440.2.S1_at	-0.600988	7.148092035	30.98251286	1.38E-06	0.033214974	---	chr18	10419244	10419841	---
Bt.28098.1.S1_at	1.503565394	7.937204072	30.9578689	1.39E-06	0.033465249	AMICA1	chr15	27311811	27319377	adhesion molecule, interacts with CXADR antigen 1
Bt.24477.1.S1_a_at	0.852228453	8.584461025	30.94483963	1.39E-06	0.033598367	TPST2	chr17	69629566	69629918	tyrosylprotein sulfotransferase 2
Bt.25047.1.A1_at	0.916718906	5.692385235	30.92250046	1.40E-06	0.033827892	---	chr22	11835612	11836185	---
Bt.6411.1.S1_at	0.759219255	7.600570981	30.91335299	1.41E-06	0.033922351	C1H3orf38	chr1	36573871	36574283	chromosome 3 open reading frame 38 ortholog
Bt.21008.1.S1_at	-1.107466958	8.176780214	30.90437334	1.41E-06	0.034015345	FGFRL1	chr6	118219389	118220500	fibroblast growth factor receptor-like 1
Bt.28665.1.S1_at	-0.587601501	5.505331135	30.88486108	1.42E-06	0.034218337	---	chr12	84842662	84843233	---
Bt.21812.1.S1_at	-0.937224362	8.45895724	30.87765353	1.42E-06	0.03429364	---	chr10	103169238	103169855	---
Bt.24715.1.S1_at	1.100734492	4.530362397	30.87122077	1.42E-06	0.034360994	ARHGAP15	chr2	55212740	55453671	Rho GTPase activating protein 15
Bt.5362.1.S1_at	1.798744669	6.180076069	30.76121543	1.47E-06	0.035534475	SERPINA3	NA	NA	NA	serpin peptidase inhibitor, clade A (alpha-1 antiproteinase, antitrypsin), member 3
Bt.1411.1.S1_at	1.054487701	7.570317022	30.69467085	1.50E-06	0.036264623	FMNL3	chr5	33231787	33232597	formin-like 3
Bt.6840.1.S1_a_at	1.163069079	10.43823525	30.68917288	1.51E-06	0.036325646	FKBP11	chr5	33919505	33922904	FK506 binding protein 11, 19 kDa
Bt.4001.1.S1_at	1.750560326	9.334453648	30.68457191	1.51E-06	0.036376796	HMOX1	chr5	79095544	79096280	heme oxygenase (decycling) 1
Bt.401.2.S1_at	0.786151975	10.720481	30.67526633	1.51E-06	0.036480478	DBI	chr2	74658281	74663461	diazepam binding inhibitor (GABA receptor modulator, acyl-Coenzyme A binding protein)
Bt.4303.1.S1_at	1.197084843	8.150095199	30.6526373	1.52E-06	0.036733902	ADA	chr13	73791717	73815223	adenosine deaminase
Bt.5525.1.S1_at	1.872229375	7.452571269	30.62708263	1.53E-06	0.037022306	ECM1	chr3	21721705	21723470	extracellular matrix protein 1
Bt.9030.1.S1_at	0.829308387	8.686691066	30.62632913	1.53E-06	0.037030845	TLR4	chr8	112426793	112437805	toll-like receptor 4
Bt.17732.1.A1_at	0.806630824	5.698436545	30.61435692	1.54E-06	0.037166808	ZNF668	chr25	29001719	29002273	zinc finger protein 668
Bt.231.1.S1_at	1.022919395	11.98321655	30.5973014	1.55E-06	0.037361401	TXN	chr8	104842173	104852693	thioredoxin
Bt.20165.2.S1_at	0.856708113	8.145144746	30.58328633	1.56E-06	0.037522102	MGC139367	chr11	74896080	74896648	Hypothetical LOC525690
Bt.14676.1.S1_at	0.691844629	7.850138009	30.53824588	1.58E-06	0.038043465	PARP14	chr1	68137589	68145012	poly (ADP-ribose) polymerase family, member 14
Bt.18577.2.A1_at	-0.607681925	7.028305714	30.50834382	1.59E-06	0.038393776	---	chr8	56078780	56079447	---
Bt.6091.1.S1_at	1.259770898	12.13077913	30.46202415	1.61E-06	0.038943101	GAPDH	chr5	10853714	10857811	glyceraldehyde-3-phosphate dehydrogenase
Bt.24069.1.A1_at	1.333093425	6.035769724	30.445384	1.62E-06	0.039142446	CLEC2D	chr5	107535257	107535772	C-type lectin domain family 2, member D
Bt.17148.2.S1_at	0.987372159	7.072395595	30.41038011	1.64E-06	0.039565277	FEM1C	chr10	3870713	3872394	fem-1 homolog c (C. elegans)
Bt.21178.1.S1_at	0.735867786	6.635233808	30.36379316	1.66E-06	0.040135452	MYO1G	chr4	79397335	79400709	myosin IG
Bt.26552.1.S1_at	0.835243638	8.457206195	30.33291538	1.68E-06	0.040518095	IL10RB	chr1	1373639	1374226	interleukin 10 receptor, beta
Bt.16491.1.A1_at	0.676800837	7.339838581	30.31751794	1.69E-06	0.040710327	---	chr17	4396731	4397437	---
Bt.13490.1.S1_at	-0.65588923	5.766644872	30.31552177	1.69E-06	0.040735318	RPS6KA5	chr10	105489740	105490459	ribosomal protein S6 kinase, 90kDa, polypeptide 5
Bt.24641.1.S1_at	0.725395649	7.381720186	30.31318891	1.69E-06	0.040764545	NSMCE2	chr14	14311444	14501866	non-SMC element 2, MMS21 homolog (S. cerevisiae)
Bt.27124.1.S1_at	-1.328034448	8.469185997	30.30520101	1.69E-06	0.040864787	LOC790001 /// TMEM17	chr11	69762086	69762608	similar to transmembrane protein 17 /// transmembrane protein 17
Bt.18550.1.A1_at	-0.53707786	7.32939373	30.30007591	1.70E-06	0.040929238	---	chr24	48473663	48474306	---
Bt.6496.1.S1_at	0.590308561	10.87430279	30.28536761	1.70E-06	0.041114796	HBXIP	chr3	35702060	35706342	hepatitis B virus x interacting protein
Bt.25729.1.A1_at	0.746935373	6.599547968	30.27271536	1.71E-06	0.041275119	LOC789682	chr19	50170019	50193087	similar to Mast cell antigen 32 precursor (Mast cell Ag-32) (MCA-32)
Bt.10883.1.S1_at	0.907378726	7.116962063	30.27194837	1.71E-06	0.041284859	FRMD6	chr10	50246613	50247079	FERM domain containing 6
Bt.5400.1.S1_at	-0.551519993	12.4494317	30.26401995	1.72E-06	0.041385683	OAT	chr26	44907846	44908705	ornithine aminotransferase (gyrate atrophy)
Bt.3947.1.S1_at	-0.612368674	8.997361446	30.23943088	1.73E-06	0.041700016	LOC781415	chr19	5466864	5467035	similar to 52 kDa repressor of the inhibitor of the protein kinase (p58IPK-interacting protein) (58 kDa interferon-induced protein kinase-interacting protein) (P52rIPK) (Death-associated protein 4) (THAP domain-containing protein 0)
Bt.24741.1.S1_at	1.111609964	7.146011907	30.23750876	1.73E-06	0.041724692	---	chr1	1277277	1277789	---
Bt.8338.1.S1_at	-1.814470826	10.95989944	30.20592647	1.75E-06	0.042132343	CITED4	chr3	112325352	112325647	Cbp/p300-interacting transactivator, with Glu/Asp-rich carboxy-terminal domain, 4
Bt.21928.1.S1_at	-0.673598222	8.727371064	30.20016261	1.75E-06	0.04220719	---	chr17	47109936	47110285	---
Bt.16101.1.S1_at	1.141476816	6.16618131	30.18734595	1.76E-06	0.042374118	GNLY	chr11	51004920	51005604	granulysin
Bt.20136.2.S1_at	0.818686021	8.573711622	30.18087863	1.76E-06	0.042458613	ATG2A	chr29	44937731	44938008	ATG2 autophagy related 2 homolog A (S. cerevisiae)
Bt.11496.1.S1_at	-0.748517757	6.442639674	30.15089822	1.78E-06	0.042852612	---	chr13	63958931	63959762	---
Bt.8959.1.S1_at	0.545096058	7.738904001	30.11286444	1.80E-06	0.043357959	IKBKG	NA	NA	NA	inhibitor of kappa light polypeptide gene enhancer in B-cells, kinase gamma
Bt.18643.2.S1_at	1.10019319	7.091392165	30.04552297	1.83E-06	0.044268062	CFLAR	chr2	94020116	94023173	CASP8 and FADD-like apoptosis regulator
Bt.18278.1.S1_at	0.727081334	6.988633107	30.03085717	1.84E-06	0.044468904	LOC782657	chr9	52461356	52464655	hypothetical protein LOC782657
Bt.4363.1.S1_at	0.755916562	8.458109635	29.96448146	1.88E-06	0.045389885	---	chr13	47380007	47380406	---
Bt.1325.1.S1_at	-0.587027282	8.543765773	29.96426641	1.88E-06	0.045392901	FN3KRP	chr19	51400872	51401608	fructosamine 3 kinase related protein
Bt.3742.1.S1_at	0.81927866	9.4105544	29.95810375	1.88E-06	0.045479422	SELK	chr22	48073294	48074895	selenoprotein K
Bt.19755.1.A1_at	-0.739898528	6.089735167	29.93211777	1.90E-06	0.045846156	---	chr13	22412834	22413546	---
Bt.12065.1.S1_at	0.618054717	6.502995469	29.90841823	1.91E-06	0.046183321	LRG1	chr7	19068356	19069424	leucine-rich alpha-2-glycoprotein 1
Bt.23135.1.S1_at	1.018434457	10.99988828	29.90423931	1.92E-06	0.046243041	TAGLN2	chr3	10741173	10741814	transgelin 2
Bt.15691.1.S1_at	-2.011094193	9.97343119	29.85271063	1.95E-06	0.046986107	---	chr23	13556207	13556961	---
Bt.18019.1.A1_at	0.977289387	6.840649493	29.84012779	1.95E-06	0.047169448	---	chr2	54537850	54538456	---
Bt.9698.1.S1_at	0.699189185	8.387089746	29.82539479	1.96E-06	0.04738507	MAPK14	chr23	10306851	10329858	mitogen-activated protein kinase 14
Bt.2990.1.S1_at	0.96694469	6.323186173	29.82025813	1.97E-06	0.047460489	SLCO2A1	chr1	137741207	137828512	solute carrier organic anion transporter family, member 2A1
Bt.15788.3.S1_at	1.377896907	5.816166804	29.81910217	1.97E-06	0.047477478	LOC507402	chr7	5679276	5679878	Similar to bone marrow stromal cell antigen 2
Bt.19809.1.S1_at	0.862964454	7.804402033	29.80806145	1.97E-06	0.04764007	BDKRB2	chr21	67756102	67756641	bradykinin receptor B2
Bt.8718.1.S1_at	1.012525804	9.235948818	29.8001373	1.98E-06	0.047757124	---	chr10	83749548	83750342	---
Bt.20367.1.S1_at	0.644660061	8.129788677	29.79480124	1.98E-06	0.047836116	---	chr7	9425228	9425823	---
Bt.17398.1.A1_at	-1.255739436	4.878878406	29.77511133	1.99E-06	0.048128783	---	chr8	17433497	17434123	---
Bt.24202.1.S1_at	-1.272521583	7.91946278	29.75192742	2.01E-06	0.048475786	RHOBTB1	chr28	15379671	15380270	Rho-related BTB domain containing 1
Bt.632.1.S1_s_at	2.531030212	9.69392114	29.73645396	2.02E-06	0.048708839	TIMP1	chrX	56250974	56254812	TIMP metallopeptidase inhibitor 1
