# Supplementary material for: In depth analysis of genes and pathways of the mammary gland involved in the pathogenesis of bovine Escherichia coli-mastitis
Source: BMC Genomics. 2011 Feb 28;12:130. doi: 10.1186/1471-2164-12-130 (PMC3053262; doi:10.1186/1471-2164-12-130)
Supplement: Additional file 5 — Table S4: Overlap of differentially expressed genes between three studies of E. coli infection in the bovine udder. Data from T = 24 h post-infection in three different studies: 1) "This study": the study described in this paper; 2) "Mitterhuemer": the study described by Mitterhuemer et al. [14]; and 3) "Rinaldi": the study described by Rinaldi et al. [15]. [file 1471-2164-12-130-S5.XLS]

Probe_ID	Gene_symbol	chromosome	start_position	end_position	gene_name
Bt.4208.1.S1_at	IL8RB	chr2	110616093	110617795	interleukin 8 receptor, beta
Bt.17889.1.A1_at	MGC165939	chr12	15400914	15401516	Hypothetical LOC517231
Bt.13628.2.S1_a_at	TGM3	chr13	53355773	53360083	transglutaminase 3 (E polypeptide, protein-glutamine-gamma-glutamyltransferase)
Bt.16048.1.S1_at	SRGN	chrUn.004.987	39510	40311	serglycin
Bt.27364.1.S1_at	PTAFR	chr2	129403017	129403818	platelet-activating factor receptor
Bt.28015.1.S1_at	LOC407171	chr18	63036445	63039482	Fc gamma 2 receptor
Bt.16201.2.A1_at	S100A9	chr3	18511310	18513996	S100 calcium binding protein A9
Bt.1377.1.S1_at	CCR1	chr22	54585476	54591526	chemokine (C-C motif) receptor 1
Bt.21868.2.S1_at	LOC100140740	chr25	21370047	21370603	similar to DORA protein
Bt.22322.1.S1_at	LOC616035	chr29	27708485	27708895	Similar to serum amyloid A1 preproprotein
Bt.9360.1.S1_at	S100A8	chr3	18482018	18482982	S100 calcium binding protein A8
Bt.3046.2.S1_at	FCNB	NA	NA	NA	ficolin B
Bt.22050.1.S1_at	HCK	chr13	62463674	62469567	hemopoietic cell kinase
Bt.155.1.S1_at	IL8	chr6	91790453	91794218	interleukin 8
Bt.7469.1.S1_at	FCAR	NA	NA	NA	Fc fragment of IgA, receptor for
Bt.15713.2.S1_at	PLEK	chr11	68724040	68724565	pleckstrin
Bt.4199.1.S1_at	IL1RN	chr11	48536452	48543439	interleukin 1 receptor antagonist
Bt.142.1.S1_at	NCF1	chr25	34805862	34820753	neutrophil cytosolic factor 1
Bt.2314.1.S1_at	SELL	chr16	34766862	34792450	selectin L
Bt.28393.1.S1_at	CD55	chrUn.004.98	7111	7822	CD55 molecule, decay accelerating factor for complement (Cromer blood group)
Bt.9208.1.S1_at	TREM1	chr23	15763080	15778191	triggering receptor expressed on myeloid cells 1
Bt.357.1.S1_at	S100A12	chr3	18499228	18500348	S100 calcium binding protein A12 (calgranulin C)
Bt.26980.1.S1_at	BNBD10	chr27	6782638	6784539	beta-defensin 10
Bt.10398.1.S1_at	PTX3	chr1	112140952	112141489	pentraxin-related gene, rapidly induced by IL-1 beta
Bt.27087.1.A1_at	TMEM156	chr6	60484340	60484853	transmembrane protein 156
Bt.610.1.A1_at	CXCL2	chr6	91927492	91929555	chemokine (C-X-C motif) ligand 2
Bt.4130.1.S1_at	F5	chr16	34584757	34664284	coagulation factor V (proaccelerin, labile factor)
Bt.8140.1.S1_at	FCER1G	chr3	9213574	9216806	Fc fragment of IgE, high affinity I, receptor for; gamma polypeptide
Bt.18469.1.S1_at	LOC784517	chr18	61227344	61251183	similar to cationic amino acid transporter 5
Bt.17571.1.A1_at	SPI1	chr15	77551569	77552104	spleen focus forming virus (SFFV) proviral integration oncogene spi1
Bt.2334.1.S1_at	CD68	chr19	27816029	27817550	CD68 molecule
Bt.24217.1.S1_at	NFE2	chr5	28626813	28628058	nuclear factor (erythroid-derived 2), 45kDa
Bt.13710.3.S1_at	PGS1	chr19	55364881	55402115	phosphatidylglycerophosphate synthase 1
Bt.8939.1.S1_at	TYROBP	chr18	46016246	46019126	TYRO protein tyrosine kinase binding protein
Bt.13293.1.S1_at	CD48	chr3	9860837	9863497	CD48 molecule
Bt.7542.1.S1_at	BCL2A1	chr21	25754911	25764508	BCL2-related protein A1
Bt.12500.2.S1_a_at	LCP1	chr12	15227507	15243988	lymphocyte cytosolic protein 1 (L-plastin)
Bt.784.1.A1_at	SLA	chr14	7756395	7757158	Src-like-adaptor
Bt.1333.1.S1_at	LOC100139857	chr18	47871347	47875173	similar to ryanodine receptor
Bt.9351.1.S1_at	NFAM1	chr5	120468820	120480200	NFAT activating protein with ITAM motif 1
Bt.19160.1.A1_at	---	chr9	72981241	72987917	---
Bt.24568.1.A1_at	KLK10	chr18	56969267	56971173	kallikrein-related peptidase 10
Bt.19845.2.A1_at	F13A1	chr23	49881257	49881825	Coagulation factor XIII, A1 polypeptide
Bt.5373.1.S1_at	SLC11A1	chr2	110793942	110804880	solute carrier family 11 (proton-coupled divalent metal ion transporters), member 1
Bt.1369.1.S1_at	SLC39A2	chr10	25510434	25510674	solute carrier family 39 (zinc transporter), member 2
Bt.9391.2.S1_at	BIRC3	chr15	5396555	5397367	baculoviral IAP repeat-containing 3
Bt.11904.1.S1_at	ACSL6	chr7	21216050	21225070	acyl-CoA synthetase long-chain family member 6
Bt.13542.1.S1_at	CFB	chr23	27207242	27209234	complement factor B
Bt.4856.1.S2_at	IL1B	chr11	48249241	48257632	interleukin 1, beta
Bt.7066.1.S1_at	ALOX5AP	chr12	29923497	29923676	arachidonate 5-lipoxygenase-activating protein
Bt.16521.2.A1_at	PION	chr4	45518376	45519487	pigeon homolog (Drosophila)
Bt.27351.1.S1_at	SLC5A5	chr7	5201583	5204628	solute carrier family 5 (sodium iodide symporter), member 5
Bt.16453.1.A1_at	SLC6A14	chrUn.004.191	10655	11404	solute carrier family 6 (amino acid transporter), member 14
Bt.711.1.A1_at	SH3TC2	chr7	59851258	59851496	SH3 domain and tetratricopeptide repeats 2
Bt.24884.2.S1_at	CSF2RA	chr14	19937061	19937718	similar to Granulocyte-macrophage colony-stimulating factor receptor alpha chain precursor (GM-CSF-R-alpha) (GMR) (CD116 antigen) (CDw116)
Bt.23550.1.S1_at	DGAT2	chr15	54717390	54749894	diacylglycerol O-acyltransferase homolog 2 (mouse)
Bt.21539.1.S1_at	FAM49B	chr14	10232487	10233188	family with sequence similarity 49, member B
Bt.10014.1.S1_at	SBNO2	chr7	42616534	42617249	strawberry notch homolog 2 (Drosophila)
Bt.23098.1.S1_at	QSOX1	chr16	59025890	59027541	quiescin Q6 sulfhydryl oxidase 1
Bt.19405.1.A1_at	P2RY13	chr1	118334799	118337542	purinergic receptor P2Y, G-protein coupled, 13
Bt.13130.1.S1_at	CD40	chr13	75619410	75625697	CD40 molecule, TNF receptor superfamily member 5
Bt.21055.1.S1_at	MKNK1	chr3	106474723	106475532	MAP kinase interacting serine/threonine kinase 1
Bt.28624.1.S1_at	SAMD9	chr4	10705133	10705813	Sterile alpha motif domain containing 9
Bt.16337.1.A1_at	IER5	chr16	59830025	59830676	immediate early response 5
Bt.4898.1.S1_at	BASP1	NA	NA	NA	brain abundant, membrane attached signal protein 1
Bt.26157.1.A1_at	GPR77	chr18	54137679	54138548	G protein-coupled receptor 77
Bt.3988.1.S1_at	TSPO	chr5	121103387	121116024	translocator protein (18kDa)
Bt.27358.2.S1_at	TREML2	chr23	15737204	15745994	Triggering receptor expressed on myeloid cells-like 2
Bt.9605.1.S1_at	MS4A8B	chr29	38800736	38811193	membrane-spanning 4-domains, subfamily A, member 8B
Bt.14005.1.S1_at	CD53	chr3	35138235	35139062	CD53 molecule
Bt.20327.1.S1_a_at	UPP1	chr4	8841913	8843158	uridine phosphorylase 1
Bt.611.1.S2_at	CXCL2	chr6	92071948	92073929	chemokine (C-X-C motif) ligand 2
Bt.4317.1.S1_at	GPX1	chr22	51684530	51685408	glutathione peroxidase 1
Bt.9504.1.A1_at	CCL4	chr19	13801554	13803107	chemokine (C-C motif) ligand 4
Bt.5372.1.S1_at	ICAM1	chr7	13276807	13287374	intercellular adhesion molecule 1
Bt.26655.1.S1_at	CCL19	chr8	80276392	80276745	chemokine (C-C motif) ligand 19
Bt.16018.1.S2_at	CASP4	chr15	2116178	2116815	caspase 4, apoptosis-related cysteine peptidase
Bt.6372.1.A1_at	LOC504861	chr18	60944635	60945302	similar to cationic amino acid transporter 5
Bt.18827.1.A1_at	LOC529195	chr25	3259414	3260204	similar to Mediterranean fever protein
Bt.23169.1.S1_at	SIRPA	chr13	53755815	53799077	signal-regulatory protein alpha
Bt.14100.1.S1_at	OLFM4	chr12	9287714	9288440	olfactomedin 4
Bt.9027.1.S1_at	NFKBIA	chr21	46440826	46442806	nuclear factor of kappa light polypeptide gene enhancer in B-cells inhibitor, alpha
Bt.18889.1.S1_at	LAT2	chr25	35246900	35247183	linker for activation of T cells family, member 2
Bt.6557.1.S1_at	GPSM3	chr23	27021980	27022286	G-protein signaling modulator 3 (AGS3-like, C. elegans)
Bt.12304.1.S1_at	ISG15	chr16	48718794	48719832	ISG15 ubiquitin-like modifier
Bt.12553.1.S1_at	HP	chr18	38133164	38136027	haptoglobin
Bt.7632.1.S1_a_at	NCKAP1L	chr5	28391695	28391940	NCK-associated protein 1-like
Bt.351.1.S1_at	CORO1A	chr25	27948006	27953440	coronin, actin binding protein, 1A
Bt.8544.1.S1_at	CD69	chr5	107783332	107790448	CD69 molecule
Bt.20286.1.S1_at	PDE4B	chr3	84657420	84658044	phosphodiesterase 4B, cAMP-specific
Bt.7165.1.S1_at	CXCL5	chr6	91877879	91880039	chemokine (C-X-C motif) ligand 5
Bt.6009.1.S1_at	SLC7A7	chr10	22325104	22325283	solute carrier family 7 (cationic amino acid transporter, y+ system), member 7
Bt.28561.1.S1_at	MAP3K8	chr13	35248128	35248667	mitogen-activated protein kinase kinase kinase 8
Bt.14200.1.A1_at	MT1E	chr20	33797030	33797102	Metallothionein 1E
Bt.4615.1.S1_at	ITGB2	chr1	146755368	146784528	integrin, beta 2 (complement component 3 receptor 3 and 4 subunit)
Bt.29351.1.A1_at	PRSS22	chr25	2735640	2736076	Protease, serine, 22
Bt.4884.1.S1_at	RILPL2	chr17	54868337	54868810	Rab interacting lysosomal protein-like 2
Bt.13604.1.S1_at	ADAM19	chr7	68879445	68880243	ADAM metallopeptidase domain 19 (meltrin beta)
Bt.7130.1.S1_at	BACE2	chr1	144221121	144252835	beta-site APP-cleaving enzyme 2
Bt.4285.1.S1_at	CD14	chr7	51084093	51086966	CD14 molecule
Bt.23042.1.S1_at	MT1E	chr18	23600821	23602603	metallothionein 1E
Bt.4915.1.S1_at	COTL1	chr18	10007013	10007743	coactosin-like 1 (Dictyostelium)
Bt.209.3.S1_at	LYZ	chr5	48056542	48065378	lysozyme (renal amyloidosis)
Bt.11080.1.S1_at	IL2RG	chrX	49332602	49336247	interleukin 2 receptor, gamma (severe combined immunodeficiency)
Bt.27877.1.S1_at	MYO1F	chr7	15580050	15580330	myosin IF
Bt.23488.1.S1_at	CFP	chrX	56192959	56195699	complement factor properdin
Bt.22854.2.S1_at	FASN	chr19	52189543	52190004	fatty acid synthase
Bt.4293.1.S1_at	ICAM3	chr7	13323018	13330276	intercellular adhesion molecule 3
Bt.4588.1.S1_at	PLEKHO2	chr10	45598300	45599128	pleckstrin homology domain containing, family O member 2
Bt.8945.1.S1_at	TLR2	chr17	4281364	4294689	toll-like receptor 2
Bt.4307.1.S1_at	RHOG	chr15	50778171	50778900	ras homolog gene family, member G (rho G)
Bt.4946.1.S1_at	RAC2	chr5	81296826	81313682	ras-related C3 botulinum toxin substrate 2 (rho family, small GTP binding protein Rac2)
Bt.5538.1.S1_at	UGDH	chr6	60965528	61000293	UDP-glucose dehydrogenase
Bt.13318.2.S1_a_at	PRR13	chr5	29517486	29520457	proline rich 13
Bt.4140.1.S1_at	CYBA	chr18	12880152	12887202	cytochrome b-245, alpha polypeptide
Bt.7606.1.S1_at	GMIP	chr7	3626022	3626345	GEM interacting protein
Bt.2657.1.S1_a_at	FERMT3	chr29	44312523	44314015	fermitin family homolog 3 (Drosophila)
Bt.13728.1.S1_at	SOAT1	chr16	58309837	58313006	sterol O-acyltransferase 1
Bt.22978.2.S1_at	IFITM1	chrUn.004.137	23193	24304	interferon induced transmembrane protein 1 (9-27)
Bt.571.1.S1_at	LAP	chr27	7408486	7410350	lingual antimicrobial peptide
Bt.24824.1.S1_at	GLT8D2	chr5	72679138	72686824	glycosyltransferase 8 domain containing 2
Bt.27564.1.A1_at	LGP2	NA	NA	NA	RNA helicase LGP2
Bt.28073.1.S1_at	PSTPIP2	chr24	47352540	47353190	proline-serine-threonine phosphatase interacting protein 2
Bt.24434.1.A1_at	SEMA6A	chr7	36766793	36767350	sema domain, transmembrane domain (TM), and cytoplasmic domain, (semaphorin) 6A
Bt.22009.2.S1_a_at	CXCL16	chr19	26984174	26985982	chemokine (C-X-C motif) ligand 16
Bt.9131.1.S1_at	VSTM1	chr18	62072236	62072879	V-set and transmembrane domain containing 1
Bt.5387.1.S1_at	LPL	chr8	70214085	70214671	lipoprotein lipase
Bt.7671.1.S1_at	IFITM3	NA	NA	NA	interferon induced transmembrane protein 3 (1-8U)
Bt.9947.1.S1_at	SNN	chr25	11431251	11431929	stannin
Bt.7081.2.S1_at	PTPRE	chr26	48245385	48246021	Protein tyrosine phosphatase, receptor type, E
Bt.20288.1.S1_at	NFKB2	chr26	23478146	23478777	nuclear factor of kappa light polypeptide gene enhancer in B-cells 2 (p49/p100)
Bt.21249.1.S1_at	LOC509555	chr19	34098517	34099284	similar to Leucine-rich repeat-containing protein C17orf76
Bt.4675.1.S1_a_at	MX1	chr1	144443506	144472306	myxovirus (influenza virus) resistance 1, interferon-inducible protein p78 (mouse)
Bt.15912.1.S1_at	PLAC8	chr6	101662260	101674451	placenta-specific 8
Bt.8022.1.S1_at	CTSC	chr29	7576662	7577291	cathepsin C
Bt.2110.1.S1_at	DPP3	chr29	46457542	46465724	dipeptidyl-peptidase 3
Bt.15751.1.S1_at	AMPD2	chr3	36501545	36502369	adenosine monophosphate deaminase 2
Bt.21819.3.S1_a_at	PSTPIP1	chr21	32232002	32237094	proline-serine-threonine phosphatase interacting protein 1
Bt.11413.1.S1_at	RAB7B	chr16	2744533	2745141	RAB7B, member RAS oncogene family
Bt.20054.1.S1_at	IRF9	chr10	21266326	21270373	interferon regulatory factor 9
Bt.6984.2.S1_a_at	ME2	chr24	52171094	52171768	malic enzyme 2, NAD(+)-dependent, mitochondrial
Bt.3681.1.S1_at	MMP19	chr5	61997333	61998062	matrix metallopeptidase 19
Bt.5530.1.S1_at	DHRS3	chr16	37841737	37891523	dehydrogenase/reductase (SDR family) member 3
Bt.1556.1.S1_at	HRSP12	chr14	64299211	64303540	heat-responsive protein 12
Bt.2153.1.S1_at	IER3	chr23	28207998	28208817	immediate early response 3
Bt.22116.1.A1_at	IL18BP	chr15	51136162	51137637	interleukin 18 binding protein
Bt.865.1.S1_at	ARHGAP30	chr3	9112469	9113180	Rho GTPase activating protein 30
Bt.27200.1.S1_at	RPS6KA1	chr2	130835339	130836120	ribosomal protein S6 kinase, 90kDa, polypeptide 1
Bt.5287.1.S1_at	BCKDHA	chr18	50224798	50244075	branched chain keto acid dehydrogenase E1, alpha polypeptide
Bt.28177.1.A1_at	MCTP2	chrUn.004.3854	11064	11877	multiple C2 domains, transmembrane 2
Bt.6405.1.S1_at	MBP	chr24	2091227	2091570	myelin basic protein
Bt.2494.2.S1_a_at	SDC2	chr14	65771660	65771735	Syndecan 2
Bt.13022.1.S2_at	ITGAL	chr25	28529371	28529744	integrin, alpha L (antigen CD11A (p180), lymphocyte function-associated antigen 1; alpha polypeptide)
Bt.5590.2.S1_at	PTPN2	chr24	44701104	44701460	Protein tyrosine phosphatase, non-receptor type 2
Bt.28225.2.S1_at	SAMSN1	chr1	22415688	22431039	SAM domain, SH3 domain and nuclear localization signals 1
Bt.19807.1.S1_at	SKAP2	chr4	72028351	72028971	src kinase associated phosphoprotein 2
Bt.21717.2.S1_at	VAV1	chr7	16106284	16125541	vav 1 guanine nucleotide exchange factor
Bt.11088.1.S1_a_at	CD97	chr7	9404192	9422089	CD97 molecule
Bt.2580.1.S1_at	GALM	chr11	22290856	22291085	galactose mutarotase (aldose 1-epimerase)
Bt.5774.2.S1_at	ETS2	chr1	154613169	154613833	v-ets erythroblastosis virus E26 oncogene homolog 2 (avian)
Bt.7500.1.S1_at	RAB8B	chr10	47121557	47121863	RAB8B, member RAS oncogene family
Bt.4110.1.S1_at	HRH1	chr22	56603393	56718741	histamine receptor H1
Bt.4261.1.S1_at	TWF2	chr22	49625089	49669726	twinfilin, actin-binding protein, homolog 2 (Drosophila)
Bt.4177.3.A1_at	---	chr1	24330159	24330826	---
Bt.146.1.S1_at	BNBD-4	chr27	6890403	6892323	neutrophil beta-defensin 4
Bt.9211.1.S1_at	APBB1IP	chr13	17240545	17241029	amyloid beta (A4) precursor protein-binding, family B, member 1 interacting protein
Bt.15850.1.S1_at	PGA5	chr29	41426001	41431203	pepsinogen 5, group I (pepsinogen A)
Bt.8143.1.S1_at	MX2	chr1	144387760	144424819	myxovirus (influenza virus) resistance 2 (mouse)
Bt.16024.1.S1_at	SEMA4D	chr8	93506466	93507114	Sema domain, immunoglobulin domain (Ig), transmembrane domain (TM) and short cytoplasmic domain, (semaphorin) 4D
Bt.143.1.S1_at	NCF2	chr16	62240887	62273651	neutrophil cytosolic factor 2
Bt.9774.1.S1_a_at	MGC165862	chr10	66634057	66637656	hypothetical LOC614805
Bt.15736.1.S1_at	HMHA1	chr7	42599491	42600089	histocompatibility (minor) HA-1
Bt.6777.2.S1_at	WTAP	chr9	99883075	99883674	Wilms tumor 1 associated protein
Bt.11586.1.S1_at	PYCARD	chr25	29111557	29112888	PYD and CARD domain containing
Bt.7963.1.S1_at	EHD1	chr29	44870971	44872238	EH-domain containing 1
Bt.5508.1.S1_at	IFNAR2	chr1	1404169	1438677	interferon (alpha, beta and omega) receptor 2
Bt.8308.2.S1_at	NRP2	chr2	99134820	99135407	neuropilin 2
Bt.1347.1.S1_at	SEC16B	chr16	57120868	57164705	SEC16 homolog B (S. cerevisiae)
Bt.2529.1.S1_at	MT2A	chr18	23619511	23620407	metallothionein 2A
Bt.1409.1.S1_at	TPPP3	chr18	34020650	34021657	tubulin polymerization-promoting protein family member 3
Bt.4018.1.S1_at	ARRB1	chr15	54046525	54119996	arrestin, beta 1
Bt.26963.1.S1_at	HSH2D	chr7	7338896	7339505	hematopoietic SH2 domain containing
Bt.9221.1.A1_at	EHBP1L1	chr29	45633298	45635624	EH domain binding protein 1-like 1
Bt.4558.1.S1_at	CYBB	NA	NA	NA	cytochrome b-245, beta polypeptide
Bt.5998.1.S1_at	---	chr1	59467268	59468117	---
Bt.3863.1.S1_at	ZFP36	chr18	48604431	48605803	zinc finger protein 36, C3H type, homolog (mouse)
Bt.28906.1.A1_at	NLF1	chr10	48276375	48277016	nuclear localized factor 1
Bt.16467.2.A1_at	KLHL8	chr6	106134980	106156038	Kelch-like 8 (Drosophila)
Bt.29570.1.S1_at	GPAM	chr26	33097552	33098148	glycerol-3-phosphate acyltransferase, mitochondrial
Bt.20542.1.S1_at	JUNB	chr7	11005033	11005262	jun B proto-oncogene
Bt.24675.1.S1_at	PIK3R5	chr19	28906259	28907066	phosphoinositide-3-kinase, regulatory subunit 5
Bt.27361.1.A1_at	TNFRSF6B	chr13	54730841	54731740	Tumor necrosis factor receptor superfamily, member 6b, decoy
Bt.5432.3.S1_at	TNIP1	chr7	61914545	61917585	TNFAIP3 interacting protein 1
Bt.16049.1.S1_at	LAPTM5	chr2	126807008	126807822	lysosomal multispanning membrane protein 5
Bt.3774.1.A1_at	RND1	chr5	33967643	33968467	Rho family GTPase 1
Bt.21661.1.S1_at	ADHFE1	chr14	30599409	30615396	alcohol dehydrogenase, iron containing, 1
Bt.1489.1.S1_at	DAGLB	chr25	40137657	40138129	diacylglycerol lipase, beta
Bt.4670.1.S1_at	LOC539596	chr7	46701150	46703792	similar to Transforming growth factor-beta induced protein IG-H3 precursor (Beta IG-H3) (Kerato-epithelin) (RGD-containing collagen associated protein) (RGD-CAP)
Bt.22773.2.S1_at	SLC25A19	chrUn.004.241	131382	131928	solute carrier family 25 (mitochondrial thiamine pyrophosphate carrier), member 19
Bt.5970.1.S1_a_at	S100A2	chr3	18206582	18209960	S100 calcium binding protein A2
Bt.8137.1.S1_at	SOCS3	chr19	55417550	55418249	suppressor of cytokine signaling 3
Bt.9309.1.A1_at	NFKB1	chr6	23818513	23821880	nuclear factor of kappa light polypeptide gene enhancer in B-cells 1
Bt.15942.1.A1_at	SUSD3	chr8	88632633	88636920	sushi domain containing 3
Bt.3525.1.S1_at	TMEM49	chr19	10047841	10048462	transmembrane protein 49
Bt.4111.1.A1_at	EFHC1	chr23	25380275	25395100	EF-hand domain (C-terminal) containing 1
Bt.3923.1.S1_at	C1H21ORF63	chr1	2066664	2067072	chromosome 21 open reading frame 63 ortholog
Bt.8722.1.S1_at	ACP2	chr15	77469021	77469359	acid phosphatase 2, lysosomal
Bt.7938.1.S1_at	CTSS	chr3	21528258	21541219	cathepsin S
Bt.8897.1.S1_at	C20orf114	chr13	63620861	63644380	von Ebner minor salivary gland protein
Bt.300.1.A1_at	SULT1E1	chr6	88173910	88174692	sulfotransferase family 1E, estrogen-preferring, member 1
Bt.3880.1.S1_at	MARCKSL1	chr12	33502861	33503712	MARCKS-like 1
Bt.2236.1.S1_at	CREB3L1	chr15	76653721	76654108	CAMP responsive element binding protein 3-like 1
Bt.9632.2.S1_at	DMBT1	chr26	43060303	43062957	deleted in malignant brain tumors 1
Bt.22785.1.S1_at	CEBPB	NA	NA	NA	CCAAT/enhancer binding protein (C/EBP), beta
Bt.7625.1.S1_a_at	NCF4	chr5	80934677	80940544	neutrophil cytosolic factor 4, 40kDa
Bt.11245.1.S1_at	MGC128424	chr7	61765109	61765914	hypothetical protein MGC128424
Bt.17810.1.S1_a_at	RBP1	chr1	131869472	131896379	retinol binding protein 1, cellular
Bt.2519.1.S1_at	PLAU	chr28	29177892	29183938	plasminogen activator, urokinase
Bt.25462.1.S1_at	CDK6	chr4	10183088	10430042	cyclin-dependent kinase 6
Bt.14031.1.S1_at	SDC4	chr13	74431308	74431411	Syndecan 4
Bt.278.1.S1_at	SAA3	chr29	27684332	27688088	serum amyloid A 3
Bt.3887.1.S1_at	STX2	chr17	48867980	48868211	Syntaxin 2
Bt.28723.1.A1_at	RASL11B	chr6	71163131	71163765	RAS-like, family 11, member B
Bt.16340.1.A1_at	FLJ32810	chrUn.004.1073	28906	43676	hypothetical protein LOC508009
Bt.27151.2.S1_at	LOC100137734	chr25	38236898	38237547	similar to Paired immunoglobulin-like type 2 receptor alpha precursor (Inhibitory receptor PILR-alpha) (Cell surface receptor FDF03)
Bt.23399.1.S1_at	PKM2	chr10	19412306	19414024	pyruvate kinase, muscle
Bt.23174.2.S1_at	CLIC1	chr23	27382082	27384690	chloride intracellular channel 1
Bt.15828.2.S1_at	TRIB1	chr14	14240381	14240914	tribbles homolog 1 (Drosophila)
Bt.3624.1.S1_at	PSMB10	chr18	34439807	34441934	proteasome (prosome, macropain) subunit, beta type, 10
Bt.17371.1.A1_at	LOC515994	chr20	15472786	15495411	hypothetical LOC515994
Bt.19592.1.A1_at	AQP9	chr9	13833820	13834453	aquaporin 9
Bt.2575.1.S1_at	PSME1	chr10	21292116	21294077	proteasome (prosome, macropain) activator subunit 1 (PA28 alpha)
Bt.3890.1.S1_at	TNFRSF1A	chr5	110812537	110825358	tumor necrosis factor receptor superfamily, member 1A
Bt.5528.1.S1_at	SLC7A5	chr18	12563358	12592298	solute carrier family 7 (cationic amino acid transporter, y+ system), member 5
Bt.4714.1.S1_at	MMP9	chr13	75519657	75526984	matrix metallopeptidase 9 (gelatinase B, 92kDa gelatinase, 92kDa type IV collagenase)
Bt.9225.1.A1_at	HK3	chr7	37632563	37633738	hexokinase 3 (white cell)
Bt.8745.1.S1_at	ZC3H12A	chr3	115599273	115599620	zinc finger CCCH-type containing 12A
Bt.20245.1.S1_at	PLEKHO1	chr3	22012973	22013247	pleckstrin homology domain containing, family O member 1
Bt.24715.1.S1_at	ARHGAP15	chr2	55212740	55453671	Rho GTPase activating protein 15
Bt.5362.1.S1_at	SERPINA3	NA	NA	NA	serpin peptidase inhibitor, clade A (alpha-1 antiproteinase, antitrypsin), member 3
Bt.4001.1.S1_at	HMOX1	chr5	79095544	79096280	heme oxygenase (decycling) 1
Bt.9030.1.S1_at	TLR4	chr8	112426793	112437805	toll-like receptor 4
Bt.231.1.S1_at	TXN	chr8	104842173	104852693	thioredoxin
Bt.20165.2.S1_at	MGC139367	chr11	74896080	74896648	Hypothetical LOC525690
Bt.6091.1.S1_at	GAPDH	chr5	10853714	10857811	glyceraldehyde-3-phosphate dehydrogenase
Bt.26552.1.S1_at	IL10RB	chr1	1373639	1374226	interleukin 10 receptor, beta
Bt.15788.3.S1_at	LOC507402	chr7	5679276	5679878	Similar to bone marrow stromal cell antigen 2
Bt.632.1.S1_s_at	TIMP1	chrX	56250974	56254812	TIMP metallopeptidase inhibitor 1
